# Supplementary material for: The pace and shape of ant ageing
Source: Biol Rev Camb Philos Soc. 2025 May 15;100(5):2071–83. doi: 10.1111/brv.70035 (PMC12407051; doi:10.1111/brv.70035)
Supplement: Supplementary file 1 — File S1. Results from Web of Science search on all databases retrieved on 05.07.2024 using the search string [(longevity OR lifespan) AND (ant OR Formicidae)] (.ris file). [file BRV-100-2071-s001.ris]

TY  - JOUR
AU  - Dussutour, A.
AU  - Simpson, S. J.
TI  - Ant workers die young and colonies collapse when fed a high-protein diet
T2  - PROCEEDINGS OF THE ROYAL SOCIETY B-BIOLOGICAL SCIENCES
M3  - Article
AB  - A key determinant of the relationship between diet and longevity is the balance of protein and carbohydrate in the diet. Eating excess protein relative to carbohydrate shortens lifespan in solitary insects. Here, we investigated the link between high-protein diet and longevity, both at the level of individual ants and colonies in black garden ants, Lasius niger. We explored how lifespan was affected by the dietary protein-to-carbohydrate ratio and the duration of exposure to a high-protein diet. We show that (i) restriction to high-protein, low-carbohydrate diets decreased worker lifespan by up to 10-fold; (ii) reduction in lifespan on such diets was mainly due to elevated intake of protein rather than lack of carbohydrate; and (iii) only one day of exposure to a high-protein diet had dire consequences for workers and the colony, reducing population size by more than 20 per cent.
PU  - ROYAL SOC
PI  - LONDON
PA  - 6-9 CARLTON HOUSE TERRACE, LONDON SW1Y 5AG, ENGLAND
SN  - 0962-8452
SN  - 1471-2954
DA  - 2012 JUN 22
PY  - 2012
VL  - 279
IS  - 1737
SP  - 2402
EP  - 2408
DO  - 10.1098/rspb.2012.0051
AN  - WOS:000303888500016
AD  - Univ Toulouse 3, CNRS, UMR 5169, Ctr Rech Cognit Anim, F-31062 Toulouse, France
AD  - Univ Sydney, Sch Biol Sci, Sydney, NSW 2006, Australia
AD  - Univ Sydney, Ctr Math Biol, Sydney, NSW 2006, Australia
Y2  - 2012-06-22
ER  -

TY  - JOUR
AU  - Tsuji, K
AU  - Nakata, K
AU  - Heinze, J
TI  - Lifespan and reproduction in a queenless ant
T2  - NATURWISSENSCHAFTEN
M3  - Article
PU  - SPRINGER
PI  - NEW YORK
PA  - ONE NEW YORK PLAZA, SUITE 4600, NEW YORK, NY, UNITED STATES
SN  - 0028-1042
SN  - 1432-1904
DA  - 1996 DEC
PY  - 1996
VL  - 83
IS  - 12
SP  - 577
EP  - 578
AN  - WOS:A1996WB98400008
AD  - THEODOR BOVERI INST, BIOZENTRUM, LS VERHALTENSPHYSIOL & SOZIOBIOL, D-97074 WURZBURG, GERMANY
AD  - KYOTO UNIV, FAC SCI, DEPT ZOOL, KYOTO 606, JAPAN
Y2  - 1996-12-01
ER  -

TY  - JOUR
AU  - Asano, E.
AU  - Cassill, D. L.
TI  - Impact of worker longevity and other endogenous factors on colony size in the fire ant, Solenopsis invicta
T2  - INSECTES SOCIAUX
M3  - Article
AB  - Central to the survival and reproduction of social insect queens is the size of colonies at maturity. The influence of exogenous factors such as predation, food abundance, and seasonal changes in temperature on colony size are well studied. Less well studied are endogenous life-history factors such as a queen's fertility and lifespan, duration of worker development from egg to adult and worker lifespan. Endogenous factors regulating the rate of colony growth and colony size were simulated using the fire ant, Solenopsis invicta. Assuming ideal environmental conditions of no predation, abundant food and uniform temperature, the simulation showed unequivocally that colony size is determined by two endogenous factors: a queen's egg-laying rate (R (q)) and worker longevity (L (w)) (Colony size = R (q) x L (w)). Thus, we are left with an unanswered question: if worker longevity contributes directly to colony size, why is the lifespan of workers so short-in most cases, a small fraction of a queen's lifespan?.
PU  - SPRINGER BASEL AG
PI  - BASEL
PA  - PICASSOPLATZ 4, BASEL, 4052, SWITZERLAND
SN  - 0020-1812
SN  - 1420-9098
DA  - 2011 NOV
PY  - 2011
VL  - 58
IS  - 4
SP  - 551
EP  - 557
DO  - 10.1007/s00040-011-0179-5
AN  - WOS:000294821000015
AD  - USF St Petersburg, Dept ESP Math, St Petersburg, FL 33701 USA
AD  - USF St Petersburg, Dept ESP Biol, St Petersburg, FL 33701 USA
Y2  - 2011-09-28
ER  -

TY  - JOUR
AU  - Giehr, Julia
AU  - Wallner, Jennifer
AU  - Krueger, Theresa
AU  - Heinze, Juergen
TI  - Body size and sperm quality in queen- And worker-produced ant males
T2  - JOURNAL OF EVOLUTIONARY BIOLOGY
M3  - Article
AB  - Workers of many species of social Hymenoptera have functional ovaries and are capable of laying haploid, unfertilized eggs, at least in the absence of a queen. Except for honeybees, it remains largely unknown whether worker-produced males have the same quality as queen-produced males and whether workers benefit in direct fitness by producing their sons. Previous studies in the monogynous ant Temnothorax crassispinus revealed that a high proportion of males in natural and laboratory colonies are worker offspring. Here, we compare longevity, body size, sperm length and sperm viability between queen- and worker-produced males. We either split queenright colonies into queenright and queenless halves or removed the queen from a fraction of the queenright colonies and then examined the newly produced males. Male quality traits varied considerably among colonies but differed only slightly between queen- and worker-produced males. Worker-produced males outnumbered queen-produced males and also had a longer lifespan, but under certain rearing conditions sperm from queen-produced males had a higher viability.
PU  - WILEY
PI  - HOBOKEN
PA  - 111 RIVER ST, HOBOKEN 07030-5774, NJ USA
SN  - 1010-061X
SN  - 1420-9101
DA  - 2020 JUN
PY  - 2020
VL  - 33
IS  - 6
SP  - 842
EP  - 849
DO  - 10.1111/jeb.13616
AN  - WOS:000537830500009
AD  - Univ Regensburg, Zool Evolutionary Biol, Univ Str 31, D-93053 Regensburg, Germany
Y2  - 2020-06-17
ER  -

TY  - JOUR
AU  - Keller, L
TI  - Queen lifespan and colony characteristics in ants and termites
T2  - INSECTES SOCIAUX
M3  - Review
AB  - Comparative studies are increasingly used to identify factors responsible for the evolution of plant and animal phenotypes and social insects provide ideal systems for such studies as a result of their modular growth and their bewildering diversity in social organization. Here I review data on the lifespan of queens in ants and termites because such data are highly relevant for comparative analyses on life-history. Lifespan has been reported in 53 ant and 10 termite species. Information on the mode of colony founding and number of queens per colony is also provided for the 53 ant species. Finally, I suggest that students of social insects would greatly benefit if information on colony characteristics, individual phenotypes and behaviour would become available for a larger number of species, perhaps on a database that would be accessible on the web.
PU  - SPRINGER BASEL AG
PI  - BASEL
PA  - PICASSOPLATZ 4, BASEL, 4052, SWITZERLAND
SN  - 0020-1812
SN  - 1420-9098
DA  - 1998 
PY  - 1998
VL  - 45
IS  - 3
SP  - 235
EP  - 246
DO  - 10.1007/s000400050084
AN  - WOS:000075814900001
AD  - Univ Lausanne, Inst Zool & Anim Ecol, BB, CH-1015 Lausanne, Switzerland
Y2  - 1998-01-01
ER  -

TY  - JOUR
AU  - Ajayi, Olufemi S.
AU  - Fadamiro, Henry Y.
TI  - Comparing longevity of <i>Pseudacteon</i> species of different sizes: effect of sugar feeding
T2  - PHYSIOLOGICAL ENTOMOLOGY
M3  - Article
AB  - Sugar feeding is known to enhance lifespan in many parasitoid species. Several species of phorid flies in the genus Pseudacteon (Diptera: Phoridae) have been introduced in the Southern U.S.A. for the biological control of imported fire ants of Solenopsis species (Hymenoptera: Formicidae). Pseudacteon species are short-lived flies and little is known about their nutritional ecology. Results from previous studies in our laboratory show that one of the introduced species, Pseudacteon tricuspis Borgmeier, is capable of feeding on sugar sources with a significant increase in lifespan. However, in Pseudacteon phorid flies, the degree to which sugar feeding can enhance the lifespan of other species is not clear, nor is it known whether there is a relationship between body size and longevity. In the present study, the effect of sugar feeding on the survival of three phorid fly species of different body sizes, Pseudacteon cultellatus Borgmeier, Pseudacteon curvatus Borgmeier and Pseudacteon obtusus Borgmeier, is investigated. For all three species, flies continuously provided with 40% or 20% sucrose solution live longer than individuals provided water only or 40% sucrose solution only on the first day of adult life, However, the degree to which sugar feeding enhanced longevity varies by species and is highest for P. obtusus. The data also indicate that longevity in Pseudacteon phorid flies is related to body size: the largest species (P. obtusus) lives significantly longer than the smaller species (P. cultellatus and P. curvatus). These results suggest that adults of all three Pseudacteon species are capable of feeding on sucrose solution and that sugar feeding can enhance their longevity. The significance of these results is discussed in relation to the field performance of Pseudacteon phorid flies as biological control agents of imported fire ants.
PU  - WILEY
PI  - HOBOKEN
PA  - 111 RIVER ST, HOBOKEN 07030-5774, NJ USA
SN  - 0307-6962
SN  - 1365-3032
DA  - 2016 SEP
PY  - 2016
VL  - 41
IS  - 3
SP  - 260
EP  - 266
DO  - 10.1111/phen.12151
AN  - WOS:000386940600010
AD  - Auburn Univ, Dept Entomol & Plant Pathol, 301 Funchess Hall, Auburn, AL 36849 USA
Y2  - 2016-11-30
ER  -

TY  - JOUR
AU  - Ferreira, Jorge
TI  - Social isolation shortens ant lifespan
T2  - LAB ANIMAL
M3  - News Item
PU  - NATURE PORTFOLIO
PI  - BERLIN
PA  - HEIDELBERGER PLATZ 3, BERLIN, 14197, GERMANY
SN  - 0093-7355
SN  - 1548-4475
DA  - 2023 NOV
PY  - 2023
VL  - 52
IS  - 11
SP  - 266
EP  - 266
DO  - 10.1038/s41684-023-01283-1
AN  - WOS:001099913200008
Y2  - 2023-12-25
ER  -

TY  - JOUR
AU  - Arganda, Sara
AU  - Bouchebti, Sofia
AU  - Bazazi, Sepideh
AU  - Le Hesran, Sophie
AU  - Puga, Camille
AU  - Latil, Gerard
AU  - Simpson, Stephen J.
AU  - Dussutour, Audrey
TI  - Parsing the life-shortening effects of dietary protein: effects of individual amino acids
T2  - PROCEEDINGS OF THE ROYAL SOCIETY B-BIOLOGICAL SCIENCES
M3  - Article
AB  - High-protein diets shorten lifespan in many organisms. Is it because protein digestion is energetically costly or because the final products (the amino acids) are harmful? To answer this question while circumventing the lifehistory trade-off between reproduction and longevity, we fed sterile ant workers on diets based on whole proteins or free amino acids. We found that (i) free amino acids shortened lifespan even more than proteins; (ii) the higher the amino acid-to-carbohydrate ratio, the shorter ants lived and the lower their lipid reserves; (iii) for the same amino acid-to-carbohydrate ratio, ants eating free amino acids had more lipid reserves than those eating whole proteins; and (iv) on whole protein diets, ants seem to regulate food intake by prioritizing sugar, while on free amino acid diets, they seem to prioritize amino acids. To test the effect of the amino acid profile, we tested diets containing proportions of each amino acid thatmatched the ant's exome; surprisingly, longevitywas unaffected by this change. We further tested diets with all amino acids under-represented except one, finding that methionine, serine, threonine and phenylalanine are especially harmful. All together, our results show certain amino acids are key elements behind the high-protein diet reduction in lifespan.
PU  - ROYAL SOC
PI  - LONDON
PA  - 6-9 CARLTON HOUSE TERRACE, LONDON SW1Y 5AG, ENGLAND
SN  - 0962-8452
SN  - 1471-2954
DA  - 2017 JAN 11
PY  - 2017
VL  - 284
IS  - 1846
C7  - 20162052
DO  - 10.1098/rspb.2016.2052
AN  - WOS:000393400500011
AD  - Univ Toulouse, CNRS, UPS, Ctr Rech Cognit Anim,Ctr Biol Integrat, Toulouse, France
AD  - Boston Univ, Dept Biol, 5 Cummington St, Boston, MA 02215 USA
AD  - Univ Sydney, Sch Biol Sci, Sydney, NSW 2006, Australia
AD  - Univ Sydney, Charles Perkins Ctr, Sydney, NSW 2006, Australia
Y2  - 2017-01-11
ER  -

TY  - JOUR
AU  - Negroni, Matteo Antoine
AU  - Feldmeyer, Barbara
AU  - Foitzik, Susanne
TI  - Experimental increase in fecundity causes upregulation of fecundity and body maintenance genes in the fat body of ant queens
T2  - BIOLOGY LETTERS
M3  - Article
AB  - In most organisms, fecundity and longevity are negatively associated and the molecular regulation of these two life-history traits is highly interconnected. In addition, nutrient intake often has opposing effects on lifespan and reproduction. In contrast to solitary insects, the main reproductive individual of social hymenopterans, the queen, is also the most long-lived. During development, queen larvae are well-nourished, but we are only beginning to understand the impact of nutrition on the queens' adult life and the molecular regulation and connectivity of fecundity and longevity. Here, we used two experimental manipulations to alter queen fecundity in the ant Temnothorax rugatulus and investigated associated changes in fat body gene expression. Egg removal triggered a fecundity increase, leading to expression changes in genes with functions in fecundity such as oogenesis and body maintenance. Dietary restriction lowered the egg production of queens and altered the expression of genes linked to autophagy, Toll signalling, cellular homeostasis and immunity. Our study reveals that an experimental increase in fecundity causes the co-activation of reproduction and body maintenance mechanisms, shedding light on the molecular regulation of the link between longevity and fecundity in social insects.
PU  - ROYAL SOC
PI  - LONDON
PA  - 6-9 CARLTON HOUSE TERRACE, LONDON SW1Y 5AG, ENGLAND
SN  - 1744-9561
SN  - 1744-957X
DA  - 2021 FEB 17
PY  - 2021
VL  - 17
IS  - 2
C7  - 20200909
DO  - 10.1098/rsbl.2020.0909
AN  - WOS:000625120400001
AD  - Johannes Gutenberg Univ Mainz, Inst Organism & Mol Evolut, Biozentrum, Hanns Dieter Husch Weg 15, D-55128 Mainz, Germany
AD  - Biodivers & Climate Res Ctr SBiK F, Mol Ecol Grp, Georg Voigt Str 14-16, D-60325 Frankfurt, Germany
M2  - Biodivers & Climate Res Ctr SBiK F
Y2  - 2021-04-03
ER  -

TY  - JOUR
AU  - Tschinkel, W. R.
TI  - Lifespan, age, size-specific mortality and dispersion of colonies of the Florida harvester ant, <i>Pogonomyrmex badius</i>
T2  - INSECTES SOCIAUX
M3  - Article
AB  - Colonies of social insects such as ants have species-typical life history attributes that include mature colony size, mortality rate, size at first reproduction, lifespan, reproductive investment and many others. A population of over 400 colonies of the Florida harvester ant, Pogonomyrmex badius, was repeatedly resurveyed over 6 years, producing a record of deaths, births, colony sizes and relocations. From these data the life span, growth rate and colony-size-specific mortality rates were determined. Colonies averaged about 2500 workers and ranged from less than 500 up to 10,000. The annual mortality rate of colonies decreased from about 25% for the smallest colonies, to about 6% for mid-sized colonies. Under steady-state assumptions, these extrapolate to lifespans of about 4 and 17 year, respectively. Over 90% of the largest colonies were still alive after 6 years, so that their lifespan could not be reliably determined, but probably exceeded 30 years or more. As new colonies grew, their probability of surviving increased, but many colonies stabilized at less than maximum size, thus remaining subject to the mortality rates characteristic of their size, not age. At the level of the whole population, colonies were significantly clumped, probably as the result of habitat heterogeneity. Large colonies were associated with more open areas. Colonies with more and/or larger neighbors had moderately higher mortality rates. This rate increased as size asymmetry increased. The need for demographic data on ant species with a range of mature colony sizes is discussed.
PU  - SPRINGER BASEL AG
PI  - BASEL
PA  - PICASSOPLATZ 4, BASEL, 4052, SWITZERLAND
SN  - 0020-1812
SN  - 1420-9098
DA  - 2017 MAY
PY  - 2017
VL  - 64
IS  - 2
SP  - 285
EP  - 296
DO  - 10.1007/s00040-017-0544-0
AN  - WOS:000399820600014
AD  - Florida State Univ, Dept Biol Sci, B-157, Tallahassee, FL 32306 USA
Y2  - 2017-05-17
ER  -

TY  - JOUR
AU  - Kohlmeier, Philip
AU  - Negroni, Matteo Antoine
AU  - Kever, Marion
AU  - Emmling, Stefanie
AU  - Stypa, Heike
AU  - Feldmeyer, Barbara
AU  - Foitzik, Susanne
TI  - Intrinsic worker mortality depends on behavioral caste and the queens' presence in a social insect
T2  - SCIENCE OF NATURE
M3  - Article
AB  - According to the classic life history theory, selection for longevity depends on age-dependant extrinsic mortality and fecundity. In social insects, the common life history trade-off between fecundity and longevity appears to be reversed, as the most fecund individual, the queen, often exceeds workers in lifespan several fold. But does fecundity directly affect intrinsic mortality also in social insect workers? And what is the effect of task on worker mortality? Here, we studied how social environment and behavioral caste affect intrinsic mortality of ant workers. We compared worker survival between queenless and queenright Temnothorax longispinosus nests and demonstrate that workers survive longer under the queens' absence. Temnothorax ant workers fight over reproduction when the queen is absent and dominant workers lay eggs. Worker fertility might therefore increase lifespan, possibly due to a positive physiological link between fecundity and longevity, or better care for fertile workers. In social insects, division of labor among workers is age-dependant with young workers caring for the brood and old ones going out to forage. We therefore expected nurses to survive longer than foragers, which is what we found. Surprisingly, inactive inside workers showed a lower survival than nurses but comparable to that of foragers. The reduced longevity of inactive workers could be due to them being older than the nurses, or due to a positive effect of activity on lifespan. Overall, our study points to behavioral caste-dependent intrinsic mortality rates and a positive association between fertility and longevity not only in queens but also in ant workers.
PU  - SPRINGER HEIDELBERG
PI  - HEIDELBERG
PA  - TIERGARTENSTRASSE 17, D-69121 HEIDELBERG, GERMANY
SN  - 0028-1042
SN  - 1432-1904
DA  - 2017 APR
PY  - 2017
VL  - 104
IS  - 3-4
C7  - 34
DO  - 10.1007/s00114-017-1452-x
AN  - WOS:000400761700001
AD  - Johannes Gutenberg Univ Mainz, Inst Organism & Mol Evolut, Johannes von Muller Weg 6, D-55128 Mainz, Germany
AD  - Senckenberg Gesell Nat Forsch, Senckenberg Biodivers & Climate Res Ctr, Senckenberganlage 25, D-60325 Frankfurt, Germany
Y2  - 2017-05-31
ER  -

TY  - JOUR
AU  - Shik, Jonathan Z.
AU  - Flatt, Deana
AU  - Kay, Adam
AU  - Kaspari, Michael
TI  - A life history continuum in the males of a Neotropical ant assemblage: refuting the sperm vessel hypothesis
T2  - NATURWISSENSCHAFTEN
M3  - Article
AB  - Animal lifespans range from a few days to many decades, and this life history diversity is especially pronounced in ants. Queens can live for decades. Males, in contrast, are often assumed to act as ephemeral sperm delivery vessels that die after a brief mating flight-a view developed from studies of lekking species in temperate habitats. In a tropical ant assemblage, we found that males can live days to months outside the nest, a trait hypothesized to be associated with female calling, another common mating system. We combined feeding experiments with respirometry to show that lifespan can be enhanced over 3 months by feeding outside the nest. In one focal female calling species, Ectatomma ruidum, feeding enhanced male lifespan, but not sperm content. Extended lifespans outside the nest suggest stronger than expected selection on premating traits of male ants, although the ways these traits shape male mating success remain poorly understood.
PU  - SPRINGER
PI  - NEW YORK
PA  - ONE NEW YORK PLAZA, SUITE 4600, NEW YORK, NY, UNITED STATES
SN  - 0028-1042
SN  - 1432-1904
DA  - 2012 MAR
PY  - 2012
VL  - 99
IS  - 3
SP  - 191
EP  - 197
DO  - 10.1007/s00114-012-0884-6
AN  - WOS:000300680700004
AD  - N Carolina State Univ, Dept Entomol, Raleigh, NC 27695 USA
AD  - Univ Oklahoma, Dept Zool, Norman, OK 73019 USA
AD  - St Thomas Univ, Dept Biol, St Paul, MN 55105 USA
AD  - Univ Oklahoma, Grad Program Ecol & Evolutionary Biol, Norman, OK 73019 USA
AD  - Smithsonian Trop Res Inst, Balboa, Panama
Y2  - 2012-03-01
ER  -

TY  - JOUR
AU  - Keller, L
AU  - Genoud, M
TI  - Extraordinary lifespans in ants: a test of evolutionary theories of ageing
T2  - NATURE
M3  - Article
AB  - Senescence presents not only a medical problem, but also an evolutionary paradox because it should be opposed by natural selection. Evolutionary hypotheses propose that ageing evolves as the necessary cost of processes increasing early reproductive success(1,2), or because of weaker selection against late-acting mutations(3). A prediction of these hypotheses is that the rate of ageing should increase and the average lifespan decrease as the rate of extrinsic mortality increases(1-7). Alternatively, non-adaptive, purely mechanistic hypotheses invoke damage to DNA, cells, tissues and organs as being the unique cause of senescence and ineluctable death of organisms(8). Here we show that the evolution of eusociality is associated with a 100-fold increase in insect lifespan. Such an increase is predicted by evolutionary theories because termite, bee and ant queens live in colonies that are sheltered and heavily defended against predators. Moreover, a comparison of ants with contrasting life histories also reveals an association between lifespan and extrinsic rate of mortality. These results provide strong support for evolutionary theories of ageing, as purely mechanistic hypotheses of senescence do not propose any association between the rate of extrinsic mortality and lifespans.
PU  - NATURE PUBLISHING GROUP
PI  - LONDON
PA  - MACMILLAN BUILDING, 4 CRINAN ST, LONDON N1 9XW, ENGLAND
SN  - 0028-0836
SN  - 1476-4687
DA  - 1997 OCT 30
PY  - 1997
VL  - 389
IS  - 6654
SP  - 958
EP  - 960
DO  - 10.1038/40130
AN  - WOS:A1997YD29900052
AD  - UNIV BERN, INST ZOOL, ETHOL STN HASLI, CH-3032 HINTERKAPPELEN, SWITZERLAND
Y2  - 1997-10-30
ER  -

TY  - JOUR
AU  - Kwapich, Christina L.
AU  - Tschinkel, Walter R.
TI  - Limited flexibility and unusual longevity shape forager allocation in the Florida harvester ant (<i>Pogonomyrmex badius</i>)
T2  - BEHAVIORAL ECOLOGY AND SOCIOBIOLOGY
M3  - Article
AB  - The benefits of behavioral flexibility in social insect societies are well known, but the advantages of limited flexibility have seldom been considered. Florida harvester ant colonies maintain a stable forager population size for much of their active season, and despite seasonal variation in chronological age, foragers die within 27 days of initiating foraging. To determine how colonies balance forager mortality and forager replacement, we tested the relative influences of intrinsic and extrinsic factors on forager membership, retention, and longevity. Potential and realized forager longevity differed significantly. Residual lifespan increased by 57 % when colonies were penned for 20 days, and up to 8-fold when foragers were retained in the laboratory. Increased forager longevity inhibited the movement of new workers into the forager population. In contrast, increased mortality and starvation did not stimulate the addition of new foragers and forager population size declined when mortality exceeded 4 % per day. Experimental increases in forager number, body fat, and the ratio of larvae to foragers did not induce behavioral reversion in existing foragers. These results suggest an unidirectional allocation strategy, with foragers that are less disposable and less behaviorally flexible than the well-studied honey bee. In P. badius, forager membership is maintained not by young ants detecting increased demand, but by workers developing at rates that allow forager replacement and prevent excessive worker depletion. In the absence of a lifespan matched to predictable risks, opportunistic increases in forager survival may promote colony growth by inhibiting the scheduled and irreversible transitions of younger workers.
PU  - SPRINGER
PI  - NEW YORK
PA  - ONE NEW YORK PLAZA, SUITE 4600, NEW YORK, NY, UNITED STATES
SN  - 0340-5443
SN  - 1432-0762
DA  - 2016 FEB
PY  - 2016
VL  - 70
IS  - 2
SP  - 221
EP  - 235
DO  - 10.1007/s00265-015-2039-1
AN  - WOS:000368633900001
AD  - Arizona State Univ, Sch Life Sci, Tempe, AZ 85281 USA
AD  - Florida State Univ, Dept Biol Sci, Tallahassee, FL 32306 USA
Y2  - 2016-02-10
ER  -

TY  - JOUR
AU  - Jaimes-Nino, Luisa Maria
AU  - Heinze, Juergen
AU  - Oettler, Jan
TI  - Late-life fitness gains and reproductive death in <i>Cardiocondyla obscurior</i> ants
T2  - ELIFE
M3  - Article
AB  - A key hypothesis for the occurrence of senescence is the decrease in selection strength due to the decrease in the proportion of newborns from parents attaining an advanced age - the so-called selection shadow. Strikingly, queens of social insects have long lifespans and reproductive senescence seems to be negligible. By lifelong tracking of 99 Cardiocondyla obscurior (Formicidae: Myrmicinae) ant colonies, we find that queens shift to the production of sexuals in late life regardless of their absolute lifespan or the number of workers present. Furthermore, RNAseq analyses of old queens past their peak of reproductive performance showed the development of massive pathology while queens were still fertile, leading to rapid death. We conclude that the evolution of superorganismality is accompanied by 'continuusparity,' a life history strategy that is distinct from other iteroparous and semelparous strategies across the tree of life, in that it combines continuous reproduction with a fitness peak late in life.
PU  - eLIFE SCIENCES PUBL LTD
PI  - CAMBRIDGE
PA  - SHERATON HOUSE, CASTLE PARK, CAMBRIDGE, CB3 0AX, ENGLAND
SN  - 2050-084X
DA  - 2022 APR 6
PY  - 2022
VL  - 11
C7  - e74695
DO  - 10.7554/eLife.74695
AN  - WOS:000789669500001
AD  - Univ Regensburg, Zoologie Evolutionsbiol, Regensburg, Germany
Y2  - 2022-05-08
ER  -

TY  - JOUR
AU  - Parker, Joel D.
TI  - What are social insects telling us about aging?
T2  - MYRMECOLOGICAL NEWS
M3  - Article
AB  - Research on aging in social insects has progressed much more than has been generally acknowledged. Here I review what I think are the four greatest contributions of social insect work to the field of aging research with the hope of highlighting the truly exciting discoveries being made. These include the reversal of the fecundity / lifespan and size / lifespan trade-offs due to the evolution of sociality, that social environment can reverse the effects of aging, the contribution of social insect work to the overturning of the free radical theory of aging, and the discovery of vitellogenin as an important protein for longevity. All of these discoveries have important ramifications for human and mammalian aging.
PU  - OESTERREICHISCHE GESELL ENTOMOFAUNISTIK, C/O NATURHISTOR MUSEUM WIEN
PI  - WIEN
PA  - ZWEITE ZOOLOGISCHE ABTEILUNG (INSEKTEN), BURGRING 7, WIEN, AUSTRIA
SN  - 1994-4136
DA  - 2010 APR
PY  - 2010
VL  - 13
SP  - 103
EP  - 110
AN  - WOS:000277421300011
AD  - Univ Southampton, Sch Biol Sci, Southampton SO16 7PX, Hants, England
Y2  - 2010-04-01
ER  -

TY  - JOUR
AU  - Negroni, Matteo Antoine
AU  - Macit, Maide Nesibe
AU  - Stoldt, Marah
AU  - Feldmeyer, Barbara
AU  - Foitzik, Susanne
TI  - Molecular regulation of lifespan extension in fertile ant workers
T2  - PHILOSOPHICAL TRANSACTIONS OF THE ROYAL SOCIETY B-BIOLOGICAL SCIENCES
M3  - Article
AB  - The evolution of sociality in insects caused a divergence in lifespan between reproductive and non-reproductive castes. Ant queens can live for decades, while most workers survive only weeks to a few years. In most organisms, longevity is traded-off with reproduction, but in social insects, these two life-history traits are positively linked. Once fertility is induced in workers, e.g. by queen removal, worker lifespan increases. The molecular regulation of this positive link between fecundity and longevity and generally the molecular underpinnings of caste-specific senescence are not well understood. Here, we investigate the transcriptomic regulation of lifespan and reproduction in fat bodies of three worker groups in the ant Temnothorax rugatulus. In a long-term experiment, workers that became fertile in the absence of the queen showed increased survival and upregulation of genes involved in longevity and fecundity pathways. Interestingly, workers that re-joined their queen after months exhibited intermediate ovary development, but retained a high expression of longevity and fecundity genes. Strikingly, the queen's presence causes a general downregulation of genes in worker fat bodies. Our findings point to long-term consequences of fertility induction in workers, even after re-joining their queen. Moreover, we reveal longevity genes and pathways modulated during insect social evolution.This article is part of the theme issue 'Ageing and sociality: why, when and how does sociality change ageing patterns?'
PU  - ROYAL SOC
PI  - LONDON
PA  - 6-9 CARLTON HOUSE TERRACE, LONDON SW1Y 5AG, ENGLAND
SN  - 0962-8436
SN  - 1471-2970
DA  - 2021 APR 26
PY  - 2021
VL  - 376
IS  - 1823
C7  - 20190736
DO  - 10.1098/rstb.2019.0736
AN  - WOS:000627307700013
AD  - Johannes Gutenberg Univ Mainz, Inst Organism & Mol Evolut, Mainz, Germany
AD  - Senckenberg Gesell Naturforsch, Senckenberg Biodivers & Climate Res Ctr, Senckenberganlage 25, D-60325 Frankfurt, Germany
Y2  - 2021-04-26
ER  -

TY  - JOUR
AU  - Orivel, Jerome
AU  - Lambs, Luc
AU  - Male, Pierre-Jean G.
AU  - Leroy, Celine
AU  - Grangier, Julien
AU  - Otto, Thierry
AU  - Quilichini, Angelique
AU  - Dejean, Alain
TI  - Dynamics of the association between a long-lived understory myrmecophyte and its specific associated ants
T2  - OECOLOGIA
M3  - Article
AB  - Myrmecophytic symbioses are widespread in tropical ecosystems and their diversity makes them useful tools for understanding the origin and evolution of mutualisms. Obligate ant-plants, or myrmecophytes, provide a nesting place, and, often, food to a limited number of plant-ant species. In exchange, plant-ants protect their host plants from herbivores, competitors and pathogens, and can provide them with nutrients. Although most studies to date have highlighted a similar global pattern of interactions in these systems, little is known about the temporal structuring and dynamics of most of these associations. In this study we focused on the association between the understory myrmecophyte Hirtella physophora (Chrysobalanaceae) and its obligate ant partner Allomerus decemarticulatus (Myrmicinae). An examination of the life histories and growth rates of both partners demonstrated that this plant species has a much longer lifespan (up to about 350 years) than its associated ant colonies (up to about 21 years). The size of the ant colonies and their reproductive success were strongly limited by the available nesting space provided by the host plants. Moreover, the resident ants positively affected the vegetative growth of their host plant, but had a negative effect on its reproduction by reducing the number of flowers and fruits by more than 50%. Altogether our results are important to understanding the evolutionary dynamics of ant-plant symbioses. The highly specialized interaction between long-lived plants and ants with a shorter lifespan produces an asymmetry in the evolutionary rates of the interaction which, in return, can affect the degree to which the interests of the two partners converge.
PU  - SPRINGER
PI  - NEW YORK
PA  - 233 SPRING ST, NEW YORK, NY 10013 USA
SN  - 0029-8549
SN  - 1432-1939
DA  - 2011 FEB
PY  - 2011
VL  - 165
IS  - 2
SP  - 369
EP  - 376
DO  - 10.1007/s00442-010-1739-5
AN  - WOS:000286224900012
AD  - CNRS, UMR Ecol Forets Guyane, F-97379 Kourou, France
AD  - Univ Toulouse, UPS, INPT, EcoLab Lab Ecol Foncti, F-31055 Toulouse, France
AD  - CNRS, EcoLab Lab Ecol Fonct, F-31055 Toulouse, France
AD  - Univ Toulouse, UPS, EDB Lab Evolut & Divers Biol, F-31062 Toulouse, France
AD  - CNRS, EDB Lab Evolut & Divers Biol, F-31062 Toulouse, France
AD  - Jardin Bot Henri Gaussen, F-31062 Toulouse, France
M2  - Jardin Bot Henri Gaussen
Y2  - 2011-02-01
ER  -

TY  - JOUR
AU  - Moron, Dawid
AU  - Witek, Magdelna
AU  - Woyciechowski, Michal
TI  - Division of labour among workers with different life expectancy in the ant <i>Myrmica scabrinodis</i>
T2  - ANIMAL BEHAVIOUR
M3  - Article
AB  - Workers present in the colony of social insects differ in age. The strategy of engaging younger workers in safer intranidal tasks, and older individuals in riskier tasks, for example, foraging, increases the average longevity of workers, and thus colony fitness. The transition to becoming a forager can be influenced by many environmental and social factors, but it has remained unclear whether the onset of foraging is also directly dependent on life expectancy. We tested this hypothesis with laboratory colonies of the ant Myrmica scabrinodis by creating groups of workers with reduced life expectancy. Ants were either anaesthetized with carbon dioxide or injured by removing their propodeal spines. Both treatments significantly shortened worker life expectancy in comparison to untreated control workers. Next, we showed that workers with an experimentally reduced life span became foragers earlier in life than control workers. This implies that ant workers adjust their threshold for engaging in risky foraging according to their life expectancy.
PU  - ACADEMIC PRESS LTD- ELSEVIER SCIENCE LTD
PI  - LONDON
PA  - 24-28 OVAL RD, LONDON NW1 7DX, ENGLAND
SN  - 0003-3472
SN  - 1095-8282
DA  - 2008 FEB
PY  - 2008
VL  - 75
SP  - 345
EP  - 350
DO  - 10.1016/j.anbehav.2007.06.005
AN  - WOS:000253632100004
AD  - Jagiellonian Univ, Inst Environm Sci, PL-30387 Krakow, Poland
Y2  - 2008-02-01
ER  -

TY  - JOUR
AU  - Poissonnier, Laure-Anne
AU  - Simpson, Stephen J.
AU  - Dussutour, Audrey
TI  - Observations of the "Egg White Injury'' in Ants
T2  - PLOS ONE
M3  - Article
AB  - A key determinant of the relationship between diet and longevity is the balance of protein to carbohydrate in the diet. Eating excess protein relative to carbohydrate shortens lifespan in solitary and social insects. Here we explored how lifespan and behavior in ants was affected by the quality of protein ingested and the presence of associated antinutrients (i.e. compounds that interfere with the absorption of nutrients). We tested diets prepared with either egg white protein only or a protein mixture. Egg white contains an anti-nutrient called avidin. Avidin binds to the B vitamin biotin, preventing its absorption. First, we demonstrate that an egg-white diet was twice as deleterious as a protein-mixture diet. Second, we show that ingestion of egg-white diet drastically affected social behavior, triggering elevated levels of aggression within the colony. Lastly, we reveal that by adding biotin to the egg white diet we were able to lessen its detrimental effects. This latest result suggests that ants suffered biotin deficiency when fed the egg white diet. In conclusion, anti-nutrients were known to affect health and performance of animals, but this is the first study showing that anti-nutrients also lead to severe changes in behavior.
PU  - PUBLIC LIBRARY SCIENCE
PI  - SAN FRANCISCO
PA  - 1160 BATTERY STREET, STE 100, SAN FRANCISCO, CA 94111 USA
SN  - 1932-6203
DA  - 2014 NOV 13
PY  - 2014
VL  - 9
IS  - 11
C7  - e112801
DO  - 10.1371/journal.pone.0112801
AN  - WOS:000347709300107
AD  - Natl Ctr Sci Res, Res Ctr Anim Cognit, Toulouse, France
AD  - Toulouse Univ, Toulouse, France
AD  - Univ Sydney, Charles Perkins Ctr, Sydney, NSW 2006, Australia
Y2  - 2015-02-19
ER  -

TY  - JOUR
AU  - PASSERA, L
TI  - ACTION OF GAMMA RADIATION ON ANTS PLAGIOLEPIS-PYGMAEA LATR. (HYM. FORMICIDAE) AND 2 OF THEIR SOCIAL PARASITES - COMPARATIVE LONGEVITY
T2  - COMPTES RENDUS HEBDOMADAIRES DES SEANCES DE L ACADEMIE DES SCIENCES SERIE D
M3  - Article
PU  - GAUTHIER-VILLARS/EDITIONS ELSEVIER
PI  - PARIS
PA  - 23 RUE LINOIS, 75015 PARIS, FRANCE
DA  - 1971 
PY  - 1971
VL  - 273
IS  - 17
SP  - 1502
EP  - &
AN  - WOS:A1971K812300011
Y2  - 1971-01-01
ER  -

TY  - JOUR
AU  - Negroni, Matteo Antoine
AU  - Segers, Francisca H. I. D.
AU  - Vogelweith, Fanny
AU  - Foitzik, Susanne
TI  - Immune challenge reduces gut microbial diversity and triggers fertility-dependent gene expression changes in a social insect
T2  - BMC GENOMICS
M3  - Article
AB  - BackgroundThe gut microbiome can influence life history traits associated with host fitness such as fecundity and longevity. In most organisms, these two life history traits are traded-off, while they are positively linked in social insects. In ants, highly fecund queens can live for decades, while their non-reproducing workers exhibit much shorter lifespans. Yet, when fertility is induced in workers by death or removal of the queen, worker lifespan can increase. It is unclear how this positive link between fecundity and longevity is achieved and what role the gut microbiome and the immune system play in this. To gain insights into the molecular regulation of lifespan in social insects, we investigated fat body gene expression and gut microbiome composition in workers of the ant Temnothorax rugatulus in response to an experimental induction of fertility and an immune challenge.ResultsFertile workers upregulated several molecular repair mechanisms, which could explain their extended lifespan. The immune challenge altered the expression of several thousand genes in the fat body, including many immune genes, and, interestingly, this transcriptomic response depended on worker fertility. For example, only fertile, immune-challenged workers upregulated genes involved in the synthesis of alpha-ketoglutarate, an immune system regulator, which extends the lifespan in Caenorhabditis elegans by down-regulating the TOR pathway and reducing oxidant production. Additionally, we observed a dramatic loss in bacterial diversity in the guts of the ants within a day of the immune challenge. Yet, bacterial density did not change, so that the gut microbiomes of many immune challenged workers consisted of only a single or a few bacterial strains. Moreover, the expression of immune genes was linked to the gut microbiome composition, suggesting that the ant host can regulate the microbiome in its gut.ConclusionsImmune system flare-ups can have negative consequence on gut microbiome diversity, pointing to a previously underrated cost of immunity. Moreover, our results provide important insights into shifts in the molecular regulation of fertility and longevity associated with insect sociality.
PU  - BMC
PI  - LONDON
PA  - CAMPUS, 4 CRINAN ST, LONDON N1 9XW, ENGLAND
SN  - 1471-2164
DA  - 2020 DEC 23
PY  - 2020
VL  - 21
IS  - 1
C7  - 816
DO  - 10.1186/s12864-020-07191-9
AN  - WOS:000595710900006
AD  - Johannes Gutenberg Univ Mainz, Inst Mol & Organism Evolut, Hanns Dieter Husch Weg 15, D-55128 Mainz, Germany
AD  - Goethe Univ, Inst Cell Biol & Neurosci, Dept Appl Bioinformat, Frankfurt, Germany
AD  - LOEWE Ctr Translat Biodivers Genom LOEWE TBG, Frankfurt, Germany
AD  - M2i Biocontrol, Parnac, France
M2  - LOEWE Ctr Translat Biodivers Genom LOEWE TBG
M2  - M2i Biocontrol
Y2  - 2020-12-18
ER  -

TY  - JOUR
AU  - Oettler, Jan
AU  - Schrempf, Alexandra
TI  - Fitness and aging in <i>Cardiocondyla obscurior</i> ant queens
T2  - CURRENT OPINION IN INSECT SCIENCE
M3  - Article
AB  - Easy maintenance, controlled mating and short generation time make Cardiocondyla obscurior an interesting model for social insect aging research. Using this ant we have begun to study the proximate genomic relationship between mating and aging. Although mating in general has a positive effect and results in fertile queens with long life but drastically reduced metabolic rates, mating can also dramatically reduce queen fitness. Here we review a decade of research on factors affecting queen aging rate and contrast these findings with studies on honeybees and solitary aging models. We conclude by giving a brief outlook of what is to be expected from this model in coming years.
PU  - ELSEVIER
PI  - AMSTERDAM
PA  - RADARWEG 29, 1043 NX AMSTERDAM, NETHERLANDS
SN  - 2214-5745
SN  - 2214-5753
DA  - 2016 AUG
PY  - 2016
VL  - 16
SP  - 58
EP  - 63
DO  - 10.1016/j.cois.2016.05.010
AN  - WOS:000386405600011
AD  - Univ Regensburg, Zool Evolut Biol, D-93040 Regensburg, Germany
Y2  - 2016-08-01
ER  -

TY  - JOUR
AU  - Choppin, Marina
AU  - Schall, Miriam
AU  - Feldmeyer, Barbara
AU  - Foitzik, Susanne
TI  - Protein-rich diet decreases survival, but does not alter reproduction, in fertile ant workers
T2  - FRONTIERS IN ECOLOGY AND EVOLUTION
M3  - Article
AB  - Aging is associated with diverse molecular processes such as oxidative damage, decrease in immunocompetence, or increase in epigenetic abnormalities, mutations, and inflammations. Many of these processes are linked to nutrient-sensing signalling pathways, suggesting that diet plays a critical role in the aging process. In fact, the protein content in the diet can affect both longevity and fecundity, but often in opposite directions. In many solitary organisms, protein-rich diets dramatically shorten lifespan, but increase egg production. We used the ant Temnothorax rugatulus to investigate the effect of the protein to carbohydrate ratio in the diet on the survival and fecundity of fertile workers. We fed colonies either a moderately high-carbohydrate or high-protein diet (1:2 and 2:1 respectively) and monitored worker survival and egg production over 9 weeks. The protein-rich diet did not alter the ability of workers to lay eggs, but reduced worker survival, suggesting that consuming large amounts of protein may shorten lifespan in fertile ant workers without promoting reproduction. Our study shows for the first time that a protein-rich diet reduces the overall fitness of fertile workers.
PU  - FRONTIERS MEDIA SA
PI  - LAUSANNE
PA  - AVENUE DU TRIBUNAL FEDERAL 34, LAUSANNE, CH-1015, SWITZERLAND
SN  - 2296-701X
DA  - 2023 JAN 9
PY  - 2023
VL  - 10
C7  - 1098245
DO  - 10.3389/fevo.2022.1098245
AN  - WOS:000916751600001
AD  - Johannes Gutenberg Univ Mainz, Inst Organism & Mol Evolut, Mainz, Germany
AD  - Senckenberg Biodivers & Climate Res Ctr SBiK F, Mol Ecol, Frankfurt, Germany
Y2  - 2023-02-08
ER  -

TY  - JOUR
AU  - Schrempf, A.
AU  - von Wyschetzki, K.
AU  - Klein, A.
AU  - Schrader, L.
AU  - Oettler, J.
AU  - Heinze, J.
TI  - Mating with an allopatric male triggers immune response and decreases longevity of ant queens
T2  - MOLECULAR ECOLOGY
M3  - Article
AB  - In species with lifelong pair bonding, the reproductive interests of the mating partners are aligned, and males and females are expected to jointly maximize their reproductive success. Mating increases both longevity and fecundity of female reproductives (queens) of the ant Cardiocondyla obscurior, indicating a tight co-evolution of mating partners. Here, we show that mating with a male from their own population increases lifespan and reproductive success of queens more than mating with a male from a different population, with whom they could not co-evolve. A comparison of transcriptomes revealed an increased expression of genes involved in immunity processes in queens, which mated with males from a different population. Increased immune response might be proximately associated with decreased lifespan. Our study suggests a synergistic co-evolution between the sexes and sheds light on the proximate mechanisms underlying the decreased fitness of allopatrically mated queens.
PU  - WILEY
PI  - HOBOKEN
PA  - 111 RIVER ST, HOBOKEN 07030-5774, NJ USA
SN  - 0962-1083
SN  - 1365-294X
DA  - 2015 JUL
PY  - 2015
VL  - 24
IS  - 14
SP  - 3618
EP  - 3627
DO  - 10.1111/mec.13267
AN  - WOS:000358161300010
AD  - Univ Regensburg, Zool Evolutionary Biol, D-93040 Regensburg, Germany
Y2  - 2015-08-13
ER  -

TY  - JOUR
AU  - Schrempf, A.
AU  - Cremer, S.
AU  - Heinze, J.
TI  - Social influence on age and reproduction: reduced lifespan and fecundity in multi-queen ant colonies
T2  - JOURNAL OF EVOLUTIONARY BIOLOGY
M3  - Article
AB  - Evolutionary theories of ageing predict that life span increases with decreasing extrinsic mortality, and life span variation among queens in ant species seems to corroborate this prediction: queens, which are the only reproductive in a colony, live much longer than queens in multi-queen colonies. The latter often inhabit ephemeral nest sites and accordingly are assumed to experience a higher mortality risk. Yet, all prior studies compared queens from different single-and multi-queen species. Here, we demonstrate an effect of queen number on longevity and fecundity within a single, socially plastic species, where queens experience the similar level of extrinsic mortality. Queens from single-and two-queen colonies had significantly longer lifespan and higher fecundity than queens living in associations of eight queens. As queens also differ neither in morphology nor the mode of colony foundation, our study shows that the social environment itself strongly affects ageing rate.
PU  - WILEY
PI  - HOBOKEN
PA  - 111 RIVER ST, HOBOKEN 07030-5774, NJ USA
SN  - 1010-061X
SN  - 1420-9101
DA  - 2011 JUL
PY  - 2011
VL  - 24
IS  - 7
SP  - 1455
EP  - 1461
DO  - 10.1111/j.1420-9101.2011.02278.x
AN  - WOS:000292698700007
AD  - Univ Regensburg, D-93040 Regensburg, Germany
AD  - IST Austria, Klosterneuburg, Austria
Y2  - 2011-07-29
ER  -

TY  - JOUR
AU  - Mashaly, Ashraf Mohamed Ali
AU  - Ahmed, Ashraf Mohamed
AU  - Al-Abdullah, Mosa Abdullah
AU  - Al-khalifa, Mohamed Saleh
TI  - The trail pheromone of the venomous samsum ant, <i>Pachycondyla sennaarensis</i>
T2  - JOURNAL OF INSECT SCIENCE
M3  - Article
AB  - Ant species use branching networks of pheromone trails for orientation between nest and resources. The current study demonstrated that workers of the venomous samsum ant, Pachycondyla sennaarensis (Mayr) (Hymenoptera: Formicidae: Ponerinae), employ recruitment trail pheromones discharged from the Dufour's gland. Secretions of other abdomen complex glands, as well as hindgut gland secretions, did not evoke trail following. The optimum concentration of trail pheromone was found to be 0.1 gland equivalent/40 cm trail. This concentration demonstrated effective longevity for about one hour. This study also showed that P. sennaarensis and Tapinoma simrothi each respond to the trail pheromones of the other species as well as their own.
PU  - OXFORD UNIV PRESS INC
PI  - CARY
PA  - JOURNALS DEPT, 2001 EVANS RD, CARY, NC 27513 USA
SN  - 1536-2442
DA  - 2011 MAR 18
PY  - 2011
VL  - 11
C7  - 31
AN  - WOS:000288530900002
AD  - King Saud Univ, Coll Sci, Dept Zool, Riyadh 11451, Saudi Arabia
AD  - Menia Univ, Fac Sci, Dept Zool, El Minia, Egypt
Y2  - 2011-03-18
ER  -

TY  - JOUR
AU  - Giraldo, Ysabel Milton
AU  - Traniello, James F. A.
TI  - Worker senescence and the sociobiology of aging in ants
T2  - BEHAVIORAL ECOLOGY AND SOCIOBIOLOGY
M3  - Review
AB  - Senescence, the decline in physiological and behavioral function with increasing age, has been the focus of significant theoretical and empirical research in a broad array of animal taxa. Preeminent among invertebrate social models of aging are ants, a diverse and ecologically dominant clade of eusocial insects characterized by reproductive and sterile phenotypes. In this review, we critically examine selection for worker life span in ants and discuss the relationship between functional senescence, longevity, task performance, and colony fitness. We did not find strong or consistent support for the hypothesis that demographic senescence in ants is programmed, or its corollary prediction that workers that do not experience extrinsic mortality die at an age approximating their life span in nature. We present seven hypotheses concerning how selection could favor extended worker life span through its positive relationship to colony size and predict that large colony size, under some conditions, should confer multiple and significant fitness advantages. Fitness benefits derived from long worker life span could be mediated by increased resource acquisition, efficient division of labor, accuracy of collective decision-making, enhanced allomaternal care and colony defense, lower infection risk, and decreased energetic costs of workforce maintenance. We suggest future avenues of research to examine the evolution of worker life span and its relationship to colony fitness and conclude that an innovative fusion of sociobiology, senescence theory, and mechanistic studies of aging can improve our understanding of the adaptive nature of worker life span in ants.
PU  - SPRINGER
PI  - NEW YORK
PA  - ONE NEW YORK PLAZA, SUITE 4600, NEW YORK, NY, UNITED STATES
SN  - 0340-5443
SN  - 1432-0762
DA  - 2014 DEC
PY  - 2014
VL  - 68
IS  - 12
SP  - 1901
EP  - 1919
DO  - 10.1007/s00265-014-1826-4
AN  - WOS:000344772100001
AD  - Boston Univ, Dept Biol, Boston, MA 02215 USA
Y2  - 2014-12-01
ER  -

TY  - JOUR
AU  - Parker, JD
AU  - Parker, KM
AU  - Sohal, BH
AU  - Sohal, RS
AU  - Keller, L
TI  - Decreased expression of Cu-Zn superoxide dismutase 1 in ants with extreme lifespan
T2  - PROCEEDINGS OF THE NATIONAL ACADEMY OF SCIENCES OF THE UNITED STATES OF AMERICA
M3  - Article
AB  - Reactive oxygen species, the by-products of oxidative energy metabolism, are considered a main proximate cause of aging. Accordingly, overexpression of the enzyme Cu-Zn superoxide dismutase I (SOD1) can lengthen lifespan of Drosophila melanogaster in the laboratory. However, the role of SOD1 as a main determinant of lifespan has been challenged on the grounds that overexpression might be effective only in compromised genetic backgrounds. Moreover, interspecific comparisons show lower levels of antioxidant activities in longer-lived species, suggesting that life-span extension may evolve through less reactive oxygen species generation from the mitochondria rather than higher expression of SOD1. The tremendous variation in lifespan between ant castes, ranging over 2 orders of magnitude, coupled with the fact that all individuals share the same genome, provides a system to investigate the role of SOD1 in the wild. We used the ant Lasius niger as a model system, because queens can reach the extreme age of 28 years, whereas workers and males live only 1-2 years and a few weeks, respectively. We cloned SOD1 and found that long-lived queens have a lower level of expression than workers and males. Specific enzyme-activity assays also showed higher SOD1 activity levels in males and workers compared with queens, which had SOD1 activity levels similar to that of D. melanogaster. Altogether, these data show that increased expression of SOD1 is not required for the evolution of extreme lifespan, even in a system in which differential gene expression is the only way to express phenotypes with great lifespan differences.
PU  - NATL ACAD SCIENCES
PI  - WASHINGTON
PA  - 2101 CONSTITUTION AVE NW, WASHINGTON, DC 20418 USA
SN  - 0027-8424
SN  - 1091-6490
DA  - 2004 MAR 9
PY  - 2004
VL  - 101
IS  - 10
SP  - 3486
EP  - 3489
DO  - 10.1073/pnas.0400222101
AN  - WOS:000220163800030
AD  - Univ Lausanne, Dept Ecol & Evolut, CH-1015 Lausanne, Switzerland
AD  - Univ So Calif, Dept Pharmacol & Toxicol, Los Angeles, CA 90089 USA
Y2  - 2004-03-09
ER  -

TY  - JOUR
AU  - Heinze, Juergen
AU  - Frohschammer, Sabine
AU  - Bernadou, Abel
TI  - When invasive ants meet: effects of outbreeding on queen performance in the tramp ant <i>Cardiocondyla itsukii</i>
T2  - INSECT SCIENCE
M3  - Article
AB  - Most disturbed habitats in the tropics and subtropics harbor numerous species of invasive ants, and occasionally the same species has been introduced repeatedly from multiple geographical sources. We examined how experimental crossbreeding between sexuals from different populations affects the fitness of queens of the tramp ant Cardiocondyla itsukii, which is widely distributed in Asia and the Pacific Islands. Eggs laid by queens that mated with nestmate males had a higher hatching rate than eggs laid by queens mated to males from neighboring (Hawaii x Kauai) or distant introduced populations (Hawaii/Kauai x Okinawa). Furthermore, inbreeding queens had a longer lifespan and produced a less female-biased offspring sex ratio than queens from allopatric mating. This suggests that the genetic divergence between different source populations may already be so large that in case of multiple invasions eventual crossbreeding might negatively affect the fitness of tramp ants.
PU  - WILEY
PI  - HOBOKEN
PA  - 111 RIVER ST, HOBOKEN 07030-5774, NJ USA
SN  - 1672-9609
SN  - 1744-7917
DA  - 2019 APR
PY  - 2019
VL  - 26
IS  - 2
SP  - 333
EP  - 340
DO  - 10.1111/1744-7917.12530
AN  - WOS:000458270400013
AD  - Univ Regensburg, LS Zool Evolut Biol, Univ Str 31, D-93053 Regensburg, Germany
Y2  - 2019-02-21
ER  -

TY  - JOUR
AU  - Kwapich, Christina L.
AU  - Tschinkel, Walter R.
TI  - Limited flexibility and unusual longevity shape forager allocation in the Florida harvester ant (<i>Pogonomyrmex badius</i>)
T2  - BEHAVIORAL ECOLOGY AND SOCIOBIOLOGY
M3  - Editorial Material
AB  - The benefits of behavioral flexibility in social insect societies are well known, but the advantages of limited flexibility have seldom been considered. Florida harvester ant colonies maintain a stable forager population size for much of their active season, and despite seasonal variation in chronological age, foragers die within 27 days of initiating foraging. To determine how colonies balance forager mortality and forager replacement, we tested the relative influences of intrinsic and extrinsic factors on forager membership, retention, and longevity. Potential and realized forager longevity differed significantly. Residual lifespan increased by 57 % when colonies were penned for 20 days, and up to 8-fold when foragers were retained in the laboratory. Increased forager longevity inhibited the movement of new workers into the forager population. In contrast, increased mortality and starvation did not stimulate the addition of new foragers and forager population size declined when mortality exceeded 4 % per day. Experimental increases in forager number, body fat, and the ratio of larvae to foragers did not induce behavioral reversion in existing foragers. These results suggest an unidirectional allocation strategy, with foragers that are less disposable and less behaviorally flexible than the well-studied honey bee. In P. badius, forager membership is maintained not by young ants detecting increased demand, but by workers developing at rates that allow forager replacement and prevent excessive worker depletion. In the absence of a lifespan matched to predictable risks, opportunistic increases in forager survival may promote colony growth by inhibiting the scheduled and irreversible transitions of younger workers.
PU  - SPRINGER
PI  - NEW YORK
PA  - 233 SPRING ST, NEW YORK, NY 10013 USA
SN  - 0340-5443
SN  - 1432-0762
DA  - 2016 JUL
PY  - 2016
VL  - 70
IS  - 7
SP  - 1045
EP  - 1045
DO  - 10.1007/s00265-016-2083-5
AN  - WOS:000378871700007
AD  - Arizona State Univ, Sch Life Sci, Tempe, AZ 85287 USA
AD  - Florida State Univ, Dept Biol Sci, B-157, Tallahassee, FL 32306 USA
Y2  - 2016-07-01
ER  -

TY  - JOUR
AU  - Schneider, Sebastian A.
AU  - Schrader, Charlotte
AU  - Wagner, Anika E.
AU  - Boesch-Saadatmandi, Christine
AU  - Liebig, Juergen
AU  - Rimbach, Gerald
AU  - Roeder, Thomas
TI  - Stress Resistance and Longevity Are Not Directly Linked to Levels of Enzymatic Antioxidants in the Ponerine Ant <i>Harpegnathos saltator</i>
T2  - PLOS ONE
M3  - Article
AB  - Background: The molecular mechanisms of variations in individual longevity are not well understood, even though longevity can be increased substantially by means of diverse experimental manipulations. One of the factors supposed to be involved in the increase of longevity is a higher stress resistance. To test this hypothesis in a natural system, eusocial insects such as bees or ants are ideally suited. In contrast to most other eusocial insects, ponerine ants show a peculiar life history that comprises the possibility to switch during adult life from a normal worker to a reproductive gamergate, therewith increasing their life expectancy significantly.Results: We show that increased resistance against major stressors, such as reactive oxygen species and infection accompanies the switch from a life-history trait with normal lifespan to one with a longer life expectancy. A short period of social isolation was sufficient to enhance stress resistance of workers from the ponerine ant species Harpegnathos saltator significantly. All ant groups with increased stress resistances (reproducing gamergates and socially isolated workers) have lower catalase activities and glutathione levels than normal workers. Therewith, these ants resemble the characteristics of the youngest ants in the colony.Conclusions: Social insects with their specific life history including a switch from normal workers to reproducing gamergates during adult life are well suited for ageing research. The regulation of stress resistance in gamergates seemed to be modified compared to foraging workers in an economic way. Interestingly, a switch towards more stress resistant animals can also be induced by a brief period of social isolation, which may already be associated with a shift to a reproductive trajectory. In Harpegnathos saltator, stress resistances are differently and potentially more economically regulated in reproductive individuals, highlighting the significance of reproduction for an increase in longevity in social insects. As already shown for other organisms with a long lifespan, this trait is not directly coupled to higher levels of enzymatic and non-enzymatic antioxidants.
PU  - PUBLIC LIBRARY SCIENCE
PI  - SAN FRANCISCO
PA  - 1160 BATTERY STREET, STE 100, SAN FRANCISCO, CA 94111 USA
SN  - 1932-6203
DA  - 2011 JAN 27
PY  - 2011
VL  - 6
IS  - 1
C7  - e14601
DO  - 10.1371/journal.pone.0014601
AN  - WOS:000286663900005
AD  - Univ Kiel, Dept Zoophysiol 2, Kiel, Germany
AD  - Univ Kiel, Inst Human Nutr & Food Sci, Kiel, Germany
AD  - Arizona State Univ, Sch Life Sci, Tempe, AZ USA
AD  - Arizona State Univ, Ctr Social Dynam & Complex, Tempe, AZ USA
Y2  - 2011-01-27
ER  -

TY  - JOUR
AU  - Metzler, Sina
AU  - Heinze, Jurgen
AU  - Schrempf, Alexandra
TI  - Mating and longevity in ant males
T2  - ECOLOGY AND EVOLUTION
M3  - Article
AB  - Across multicellular organisms, the costs of reproduction and self-maintenance result in a life history trade-off between fecundity and longevity. Queens of perennial social Hymenoptera are both highly fertile and long-lived, and thus, this fundamental trade-off is lacking. Whether social insect males similarly evade the fecundity/longevity trade-off remains largely unstudied. Wingless males of the ant genus Cardiocondyla stay in their natal colonies throughout their relatively long lives and mate with multiple female sexuals. Here, we show that Cardiocondyla obscurior males that were allowed to mate with large numbers of female sexuals had a shortened life span compared to males that mated at a low frequency or virgin males. Although frequent mating negatively affects longevity, males clearly benefit from a "live fast, die young strategy" by inseminating as many female sexuals as possible at a cost to their own survival.
PU  - WILEY
PI  - HOBOKEN
PA  - 111 RIVER ST, HOBOKEN 07030-5774, NJ USA
SN  - 2045-7758
DA  - 2016 DEC
PY  - 2016
VL  - 6
IS  - 24
SP  - 8903
EP  - 8906
DO  - 10.1002/ece3.2474
AN  - WOS:000392063300022
AD  - Univ Regensburg, Zool Evolutionary Biol, Regensburg, Germany
AD  - IST Austria, Klosterneuburg, Austria
Y2  - 2016-12-01
ER  -

TY  - JOUR
AU  - da Silva-Melo, Adolfo
AU  - Giannotti, Edilberto
TI  - Life Expectancy and Entropy Values for Workers of <i>Pachycondyla striata</i> (Hymenoptera: Formicidae: Ponerinae)
T2  - SOCIOBIOLOGY
M3  - Article
AB  - We investigated the life expectancy and entropy value for workers of the ant Pachycondyla striata. Seven nests were excavated and these colonies were raised in laboratory conditions. The workers have a mean life-span of 74.48 days, these have a high mortality rate in the period of 1 to 85 days with a high entropy value of H = 0.611, confirming the number of deaths in the initial period.
PU  - UNIV ESTADUAL FEIRA SANTANA
PI  - FEIRA DE SANTANA
PA  - AV TRANSORDESTINA S N NOVO HORIZONTE, FEIRA DE SANTANA, BAHAI CEP44036-900, BRAZIL
SN  - 0361-6525
DA  - 2011 
PY  - 2011
VL  - 58
IS  - 1
SP  - 143
EP  - 150
AN  - WOS:000292344500015
AD  - Univ Estadual Paulista, Dept Zool, Inst Biociencias, BR-13506900 Sao Paulo, Brazil
Y2  - 2011-01-01
ER  -

TY  - JOUR
AU  - Heinze, Juergen
TI  - The male has done his work - the male may go
T2  - CURRENT OPINION IN INSECT SCIENCE
M3  - Article
AB  - Perennial social insects are famous for the extraordinary longevity of their queens. While the lifespan of termite kings matches those of queens, males of social Hymenoptera are usually considered to die after one or a few copulations. While this is true in species with highly synchronized nuptial flights, in others males mate over much longer periods. Male longevity is not correlated with the life span of queens but appears to be adapted to mating opportunities. This is demonstrated by the extreme life span of Cardiocondyla ant males, which monopolize mating with virgin queens over many months. Cardiocondyla offers the opportunity to investigate why male longevity varies even among closely related taxa and how male age affects sperm and offspring quality.
PU  - ELSEVIER
PI  - AMSTERDAM
PA  - RADARWEG 29, 1043 NX AMSTERDAM, NETHERLANDS
SN  - 2214-5745
SN  - 2214-5753
DA  - 2016 AUG
PY  - 2016
VL  - 16
SP  - 22
EP  - 27
DO  - 10.1016/j.cois.2016.05.005
AN  - WOS:000386405600006
AD  - Univ Regenburg, LS Zool Evolut Biol, D-93040 Regensburg, Germany
M2  - Univ Regenburg
Y2  - 2016-11-16
ER  -

TY  - JOUR
AU  - DuBois, MB
TI  - <i>Monomorium minimum</i> species group:: Gyne number and longevity (Hymenoptera: Formicidae)
T2  - ENTOMOLOGICAL NEWS
M3  - Article
AB  - Gyne number is reported for 13 species of the Monomorium minimum species group; life span, and worker mortality rates are presented for 5 species: Monomorium cyaneum, M. emarginatum, M. minimum, M. trageri, and M. viride. Most species appear able to establish colonies haplometrotically; most exhibit presumed secondary polygyny. Average gyne lifespans (under laboratory conditions) ranged from 1.08 years (M. minimum) to 7.54 years (M. emarginatum). Worker longevity for M. cyaneum ranged up to 1.4 years.
PU  - AMER ENTOMOL SOC
PI  - PHILADELPHIA
PA  - 1900 BENJ FRANKLIN PARKWAY, PHILADELPHIA, PA 19103-1195 USA
SN  - 0013-872X
SN  - 2162-3236
DA  - 2000 JAN-FEB
PY  - 2000
VL  - 111
IS  - 1
SP  - 13
EP  - 20
AN  - WOS:000086881600003
AD  - Illinois Nat Hist Survey, Ctr Biodivers, Champaign, IL 61820 USA
Y2  - 2000-01-01
ER  -

TY  - JOUR
AU  - Dussutour, Audrey
AU  - Poissonnier, Laure-Anne
AU  - Buhl, Jerome
AU  - Simpson, Stephen J.
TI  - Resistance to nutritional stress in ants: when being fat is advantageous
T2  - JOURNAL OF EXPERIMENTAL BIOLOGY
M3  - Article
AB  - In ants, nutrient acquisition for the whole colony relies on a minority of workers, the foragers, which are often old and lean. Some studies have shown that the link between age, physiology and foraging activity is more flexible than once thought, especially in response to colony or environmental perturbations. This great plasticity offers the intriguing possibility to disentangle the effect of age, behaviour and physiology on the ants' abilities to cope with nutritional stresses. In this paper, we first looked at the capacity of groups of foragers and inner-nest workers to resist starvation and macronutrient imbalance. Second, we investigated whether behavioural task reversion modified the tolerance to nutritional stresses and by extension, changed mortality rate. We found that inner-nest workers live longer than foragers under nutritional stresses but not under optimal conditions. The reversion from foraging to inner-nest activities is followed by an increase in fat content and longevity. Finally, we demonstrated that changes in fat content associated with behavioural transition are highly flexible and strongly correlated to tolerance of nutritional stress. Our results have considerable implications for our understanding of the population dynamics of social insects under adverse nutritional conditions.
PU  - COMPANY BIOLOGISTS LTD
PI  - CAMBRIDGE
PA  - BIDDER BUILDING, STATION RD, HISTON, CAMBRIDGE CB24 9LF, ENGLAND
SN  - 0022-0949
SN  - 1477-9145
DA  - 2016 MAR 15
PY  - 2016
VL  - 219
IS  - 6
SP  - 824
EP  - 833
DO  - 10.1242/jeb.136234
AN  - WOS:000372061500012
AD  - Toulouse Univ, CNRS, UPS, Res Ctr Anim Cognit CRCA,Ctr Integrat Biol CBI, F-31062 Toulouse, France
AD  - Univ Adelaide, Sch Agr Food & Wine, Adelaide, SA 5005, Australia
AD  - Univ Sydney, Sch Biol Sci, Sydney, NSW 2006, Australia
AD  - Univ Sydney, Charles Perkins Ctr, Sydney, NSW 2006, Australia
Y2  - 2016-03-15
ER  -

TY  - JOUR
AU  - Mueller, Ulrich
AU  - Himler, Anna
AU  - Farrior, Caroline
TI  - Life history, nest longevity, sex ratio, and nest architecture of the fungus-growing ant <i>Mycetosoritis hartmanni</i> (Formicidae: Attina)
T2  - PLOS ONE
M3  - Article
AB  - Mycetosoritis hartmanni is a rarely collected fungus-farming ant of North America. We describe life history and nest architecture for a M. hartmanni population in central Texas, USA. Colonies are monogynous with typically less than 100 workers (average 47.6 workers, maximum 148 workers). Nests occur always in sand and have a uniform architecture with 1-3 underground garden chambers arranged along a vertical tunnel, with the deepest gardens 50-70 cm deep. Foragers are active primarily between April and October. After reduced activity between November and February, egg laying by queens resumes in April, and the first worker pupae develop in early June. Reproductive females and males are reared primarily in July and August, with proportionally more females produced early in summer (protogyny). Mating flights and founding of new nests by mated females occur in late June to August, but may extend through September. For a cohort of 150 established nests (nests that had survived at least one year after nest founding), the estimated mortality rate was 0.41-0.53, the estimated average lifespan for these nests was 1.9-2.5 years, and the longest-living nests were observed to live for 6 years. These life-history parameters for M. hartmanni in central Texas are consistent with information from additional M. hartmanni nests observed throughout the range of this species from eastern Louisiana to southern Texas. Throughout its range in the USA, M. hartmanni can be locally very abundant in sun-exposed, sandy soil. Abundance of M. hartmanni seems so far relatively unaffected by invasive fire ants, and at present M. hartmanni does not appear to be an endangered species.
PU  - PUBLIC LIBRARY SCIENCE
PI  - SAN FRANCISCO
PA  - 1160 BATTERY STREET, STE 100, SAN FRANCISCO, CA 94111 USA
SN  - 1932-6203
DA  - 2023 JUL 26
PY  - 2023
VL  - 18
IS  - 7
DO  - 10.1371/journal.pone.0289146
AN  - WOS:001056751200073
AD  - Univ Texas Austin, Dept Integrat Biol, Austin, TX 78712 USA
AD  - Coll Idaho, Dept Biol, Caldwell, ID USA
M2  - Coll Idaho
Y2  - 2023-11-13
ER  -

TY  - JOUR
AU  - Majoe, Megha
AU  - Libbrecht, Romain
AU  - Foitzik, Susanne
AU  - Nehring, Volker
TI  - Queen loss increases worker survival in leaf-cutting ants under paraquat-induced oxidative stress
T2  - PHILOSOPHICAL TRANSACTIONS OF THE ROYAL SOCIETY B-BIOLOGICAL SCIENCES
M3  - Article
AB  - Longevity is traded off with fecundity in most solitary species, but the two traits are positively linked in social insects. In ants, the most fecund individuals (queens and kings) live longer than the non-reproductive individuals, the workers. In many species, workers may become fertile following queen loss, and recent evidence suggests that worker fecundity extends worker lifespan. We postulated that this effect is in part owing to improved resilience to oxidative stress, and tested this hypothesis in three Myrmicine ants: Temnothorax rugatulus, and the leaf-cutting ants Atta colombica and Acromyrmex echinatior. We removed the queen from colonies to induce worker reproduction and subjected workers to oxidative stress. Oxidative stress drastically reduced survival, but this effect was less pronounced in leaf-cutting ant workers from queenless nests. We also found that, irrespective of oxidative stress, outside workers died earlier than inside workers did, likely because they were older. Since At. colombica workers cannot produce fertile offspring, our results indicate that direct reproduction is not necessary to extend the lives of queenless workers. Our findings suggest that workers are less resilient to oxidative stress in the presence of the queen, and raise questions on the proximate and ultimate mechanisms underlying socially mediated variation in worker lifespan.This article is part of the theme issue 'Ageing and sociality: why, when and how does sociality change ageing patterns?'
PU  - ROYAL SOC
PI  - LONDON
PA  - 6-9 CARLTON HOUSE TERRACE, LONDON SW1Y 5AG, ENGLAND
SN  - 0962-8436
SN  - 1471-2970
DA  - 2021 APR 26
PY  - 2021
VL  - 376
IS  - 1823
C7  - 20190735
DO  - 10.1098/rstb.2019.0735
AN  - WOS:000627307700006
AD  - Johannes Gutenberg Univ Mainz, Inst Organism & Mol Evolut, Hanns Dieter Husch Weg 15, D-55128 Mainz, Germany
AD  - Univ Freiburg, Inst Biol Zool 1, Hauptstr 1, D-79104 Freiburg, Germany
Y2  - 2021-04-26
ER  -

TY  - JOUR
AU  - Stoldt, Marah
AU  - Klein, Linda
AU  - Beros, Sara
AU  - Butter, Falk
AU  - Jongepier, Evelien
AU  - Feldmeyer, Barbara
AU  - Foitzik, Susanne
TI  - Parasite Presence Induces Gene Expression Changes in an Ant Host Related to Immunity and Longevity
T2  - GENES
M3  - Article
AB  - Most species are either parasites or exploited by parasites, making parasite-host interactions a driver of evolution. Parasites with complex life cycles often evolve strategies to facilitate transmission to the definitive host by manipulating their intermediate host. Such manipulations could explain phenotypic changes in the ant Temnothorax nylanderi, the intermediate host of the cestode Anomotaenia brevis. In addition to behavioral and morphological alterations, infected workers exhibit prolonged lifespans, comparable to that of queens, which live up to two decades. We used transcriptomic data from cestodes and ants of different castes and infection status to investigate the molecular underpinnings of phenotypic alterations in infected workers and explored whether the extended lifespan of queens and infected workers has a common molecular basis. Infected workers and queens commonly upregulated only six genes, one of them with a known anti-aging function. Both groups overexpressed immune genes, although not the same ones. Our findings suggest that the lifespan extension of infected workers is not achieved via the expression of queen-specific genes. The analysis of the cestodes' transcriptome revealed dominant expression of genes of the mitochondrial respiratory transport chain, which indicates an active metabolism and shedding light on the physiology of the parasite in its cysticercoid stage.
PU  - MDPI
PI  - BASEL
PA  - ST ALBAN-ANLAGE 66, CH-4052 BASEL, SWITZERLAND
SN  - 2073-4425
DA  - 2021 JAN
PY  - 2021
VL  - 12
IS  - 1
C7  - 95
DO  - 10.3390/genes12010095
AN  - WOS:000610258700001
AD  - Johannes Gutenberg Univ Mainz, Inst Organism & Mol Evolut, D-55128 Mainz, Germany
AD  - Max Planck Inst Biol Ageing, D-50931 Cologne, Germany
AD  - Johannes Gutenberg Univ Mainz, Inst Mol Biol, D-55128 Mainz, Germany
AD  - Univ Munster, Inst Evolut & Biodivers, D-48149 Munster, Germany
AD  - Senckenberg Biodivers & Climate Res Ctr SBiK F, Mol Ecol, D-60325 Frankfurt, Germany
Y2  - 2021-01-01
ER  -

TY  - JOUR
AU  - Xiong, Shijiao
AU  - Yu, Kaili
AU  - Ye, Xinhai
AU  - Fang, Qi
AU  - Deng, Yi
AU  - Xiao, Shan
AU  - Yang, Lei
AU  - Wang, Beibei
AU  - Wang, Fei
AU  - Yan, Zhichao
AU  - Wang, Fang
AU  - Song, Qisheng
AU  - Stanley, David W.
AU  - Ye, Gongyin
TI  - Genes acting in longevity-related pathways in the endoparasitoid, <i>Pteromalus puparum</i>
T2  - ARCHIVES OF INSECT BIOCHEMISTRY AND PHYSIOLOGY
M3  - Article
AB  - Among insects, lifespans vary over a broad range, from the short-lived mayflies to the 17-year periodical cicadas. Generally, lifespans are determined by a phase in life, the reproductive lifespan, which varies among species. Numerous pathways, such as the insulin/insulin-like growth factor signaling pathway, the target of rapamycin pathway and the mitogen-activated protein kinase/extracellular signal-regulated kinases pathways, influence aging and lifespan. Components of these pathways were identified as lifespan-related genes, including genes mediating growth, metabolism, development, resistance, and other processes. Many age-related genes have been discovered in fruit flies, honeybees, and ants among other insect species. Studies of insect aging and longevity can help understand insect biology and develop new pest management technologies. In this paper, we interrogated the new Pteromalus puparum genome, from which we predicted 133 putative lifespan-related genes based on their homology with known lifespan-related genes of Drosophila melanogaster. These genes function in five signaling pathways and three physiological processes. The conserved domain structures of these genes were predicted and their expression patterns were analyzed. Amino acid sequence alignments and domain structure analysis indicate that most components remain conserved across at least six insect orders. The data in this paper will facilitate future work on parasitoid lifespans, which may have economic value in biocontrol programs.
PU  - WILEY
PI  - HOBOKEN
PA  - 111 RIVER ST, HOBOKEN 07030-5774, NJ USA
SN  - 0739-4462
SN  - 1520-6327
DA  - 2020 FEB
PY  - 2020
VL  - 103
IS  - 2
C7  - e21635
DO  - 10.1002/arch.21635
AN  - WOS:000490741100001
C6  - OCT 2019
AD  - Zhejiang Univ, Inst Insect Sci, State Key Lab Rice Biol, Yuhangtang Rd 866, Hangzhou 310058, Zhejiang, Peoples R China
AD  - Zhejiang Univ, Inst Insect Sci, Key Lab Mol Biol Crop Pathogens & Insects, Minist Agr & Rural Affairs, Yuhangtang Rd 866, Hangzhou 310058, Zhejiang, Peoples R China
AD  - Univ Missouri, Div Plant Sci, Columbia, MO USA
AD  - ARS, USDA, Biol Control Insects Res Lab, Columbia, MO USA
Y2  - 2019-10-24
ER  -

TY  - JOUR
AU  - Fjerdingstad, EJ
AU  - Boomsma, JJ
TI  - Multiple mating increases the sperm stores of Atta colombica leafcutter ant queens
T2  - BEHAVIORAL ECOLOGY AND SOCIOBIOLOGY
M3  - Article
AB  - Multiple mating is likely to be costly for ant queens and yet it is common. Whether multiple mating brings benefits to queens that outweigh the costs has, therefore, received considerable theoretical attention. Empirical tests of hypotheses have been scarce and no clear evidence has been reported. We tested the "multiple-mating-for-more-sperm" hypothesis on individual young queens in a natural population of the leafcutter ant Atta colombica, a monogynous ant characterised by very large colonies and high colony longevity. We found that the number of sperm stored by queens was positively correlated with the number of mates per queen estimated through mother-offspring analysis with microsatellite DNA markers. Queen sperm stores increased on average by 30 million sperm for each additional mate. Life-history information for Atta indicate that the number of stored sperm observed is likely to constrain the reproductive lifespan of queens in nature. Multiple mating, despite costs, may therefore enhance the fitness of Atta queens because it enables them to store more sperm.
PU  - SPRINGER
PI  - NEW YORK
PA  - ONE NEW YORK PLAZA, SUITE 4600, NEW YORK, NY, UNITED STATES
SN  - 0340-5443
SN  - 1432-0762
DA  - 1998 APR
PY  - 1998
VL  - 42
IS  - 4
SP  - 257
EP  - 261
DO  - 10.1007/s002650050437
AN  - WOS:000073533900004
AD  - Univ Lausanne, Inst Zool & Anim Ecol, CH-1015 Lausanne, Switzerland
AD  - Aarhus Univ, Dept Ecol & Genet, DK-8000 Aarhus C, Denmark
Y2  - 1998-04-01
ER  -

TY  - JOUR
AU  - Beros, Sara
AU  - Lenhart, Anna
AU  - Scharf, Inon
AU  - Negroni, Matteo Antoine
AU  - Menzel, Florian
AU  - Foitzik, Susanne
TI  - Extreme lifespan extension in tapeworm-infected ant workers
T2  - ROYAL SOCIETY OPEN SCIENCE
M3  - Article
AB  - Social insects are hosts of diverse parasites, but the influence of these parasites on phenotypic host traits is not yet well understood. Here, we tracked the survival of tapeworm-infected ant workers, their uninfected nest-mates and of ants from unparasitized colonies. Our multi-year study on the ant Temnothorax nylanderi, the intermediate host of the tapeworm Anomotaenia brevis, revealed a prolonged lifespan of infected workers compared with their uninfected peers. Intriguingly, their survival over 3 years did not differ from those of (uninfected) queens, whose lifespan can reach two decades. By contrast, uninfected workers from parasitized colonies suffered from increased mortality compared with uninfected workers from unparasitized colonies. Infected workers exhibited a metabolic rate and lipid content similar to young workers in this species, and they received more social care than uninfected workers and queens in their colonies. This increased attention could be mediated by their deviant chemical profile, which we determined to elicit more interest from uninfected nest-mates in a separate experiment. In conclusion, our study demonstrates an extreme lifespan extension in a social host following tapeworm infection, which appears to enable host workers to retain traits typical for young workers.
PU  - ROYAL SOC
PI  - LONDON
PA  - 6-9 CARLTON HOUSE TERRACE, LONDON SW1Y 5AG, ENGLAND
SN  - 2054-5703
DA  - 2021 MAY 19
PY  - 2021
VL  - 8
IS  - 5
C7  - 202118
DO  - 10.1098/rsos.202118
AN  - WOS:000655632700001
AD  - Max Planck Inst Biol Ageing, Cologne, Germany
AD  - Johannes Gutenberg Univ Mainz, Inst Organism & Mol Evolut, Mainz, Germany
AD  - Tel Aviv Univ, Fac Life Sci, Sch Zool, Tel Aviv, Israel
Y2  - 2021-06-08
ER  -

TY  - JOUR
AU  - von Wyschetzki, Katharina
AU  - Rueppell, Olav
AU  - Oettler, Jan
AU  - Heinze, Juergen
TI  - Transcriptomic Signatures Mirror the Lack of the Fecundity/Longevity Trade-Off in Ant Queens
T2  - MOLECULAR BIOLOGY AND EVOLUTION
M3  - Article
AB  - Life-history theory predicts a trade-off between reproductive investment and self-maintenance. The negative association between fertility and longevity found throughout multicellular organisms supports this prediction. As an important exception, the reproductives of many eusocial insects (ants, bees, and termites) are simultaneously very long-lived and highly fertile. Here, we examine the proximate basis for this exceptional relationship by comparing whole-body transcriptomes of differently aged queens of the ant Cardiocondyla obscurior. We show that the sets of genes differentially expressed with age significantly overlap with age-related expression changes previously found in female Drosophila melanogaster. We identified several developmental processes, such as the generation of neurons, as common signatures of aging. More generally, however, gene expression in ant queens and flies changes with age mainly in opposite directions. In contrast to flies, reproduction-associated genes were upregulated and genes associated with metabolic processes and muscle contraction were downregulated in old relative to young ant queens. Furthermore, we searched for putative C. obscurior longevity candidates associated with the previously reported lifespan-prolonging effect of mating by comparing the transcriptomes of queens that differed in mating and reproductive status. We found 21 genes, including the putative aging candidate NLaz (an insect homolog of APOD), which were consistently more highly expressed in short-lived, unmated queens than in long-lived, mated queens. Our study provides clear evidence that the alternative regulation of conserved molecular pathways that mediate the interplay among mating, egg laying, and aging underlies the lack of the fecundity/longevity trade-off in ant queens.
PU  - OXFORD UNIV PRESS
PI  - OXFORD
PA  - GREAT CLARENDON ST, OXFORD OX2 6DP, ENGLAND
SN  - 0737-4038
SN  - 1537-1719
DA  - 2015 DEC
PY  - 2015
VL  - 32
IS  - 12
SP  - 3173
EP  - 3185
DO  - 10.1093/molbev/msv186
AN  - WOS:000365507300011
AD  - Univ Regensburg, LS Zool Evolut Biol, D-93053 Regensburg, Germany
AD  - Univ N Carolina, Dept Biol, Greensboro, NC 27412 USA
Y2  - 2015-12-01
ER  -

TY  - JOUR
AU  - Shilovsky, G. A.
AU  - Putyatina, T. S.
AU  - Ashapkin, V. V.
AU  - Rozina, A. A.
AU  - Lyubetsky, V. A.
AU  - Minina, E. P.
AU  - Bychkovskaia, I. B.
AU  - Markov, A. V.
AU  - Skulachev, V. P.
TI  - Ants as Object of Gerontological Research
T2  - BIOCHEMISTRY-MOSCOW
M3  - Review
AB  - Social insects with identical genotype that form castes with radically different lifespans are a promising model system for studying the mechanisms underlying longevity. The main direction of progressive evolution of social insects, in particular, ants, is the development of the social way of life inextricably linked with the increase in the colony size. Only in a large colony, it is possible to have a developed polyethism, create large food reserves, and actively regulate the nest micro-climate. The lifespan of ants hugely varies among genetically similar queens, workers (unproductive females), and males. The main advantage of studies on insects is the determinism of ontogenetic processes, with a single genome leading to completely different lifespans in different castes. This high degree of determinacy is precisely the reason why some researchers (incorrectly) call a colony of ants the superorganism, emphasizing the fact that during the development, depending on the community needs, ants can switch their ontogenetic programs, which influences their social roles, ability to learn (i.e., the brain [mushroom-like body] plasticity), and, respectively, the spectrum of tasks performed by a given individual. It has been shown that in many types of food behavior, older ants surpass young ones in both performing the tasks and transferring the experience. The balance between the need to reduce the cost of non-breeding individuals (short lifespan and small size of workers) and the benefit from experienced long-lived workers possessing useful skills (large size and non-aging) apparently determines the differences in the lifespan and aging rate of workers in different species of ants. A large spectrum of rigidly determined ontogenetic trajectories in different castes with identical genomes and the possibility of comparison between evolutionarily advanced and primitive subfamilies (e.g., Formicinae and Ponerinae) make ants an attractive object in the studies of both normal aging and effects of anti-aging drugs.
PU  - MAIK NAUKA/INTERPERIODICA/SPRINGER
PI  - NEW YORK
PA  - 233 SPRING ST, NEW YORK, NY 10013-1578 USA
SN  - 0006-2979
SN  - 1608-3040
DA  - 2018 DEC
PY  - 2018
VL  - 83
IS  - 12-13
SP  - 1489
EP  - 1503
DO  - 10.1134/S0006297918120076
AN  - WOS:000458203500007
AD  - Lomonosov Moscow State Univ, Belozersky Inst Physicochem Biol, Moscow 119991, Russia
AD  - Lomonosov Moscow State Univ, Fac Biol, Moscow 119234, Russia
AD  - Russian Acad Sci, Inst Informat Transmiss Problems, Moscow 127051, Russia
AD  - Russian Minist Emergency Control, Nikiforov Ctr Emergency & Radiat Med, St Petersburg 194044, Russia
M2  - Russian Minist Emergency Control
Y2  - 2019-02-19
ER  -

TY  - JOUR
AU  - Chen, L
AU  - Onagbola, EO
AU  - Fadamiro, HY
TI  - Effects of temperature, sugar availability, gender, mating, and size on the longevity of phorid fly <i>Pseudacteon tricuspis</i> (Diptera: Phoridae)
T2  - ENVIRONMENTAL ENTOMOLOGY
M3  - Article
AB  - The phorid fly, Pseudacteon tricuspis Borgmeier, has been released for biological control of red imported fire ant, Solenopis invicta Buren, in many parts of the southern United States. However, little is known about the nutritional ecology and the effects of environmental and physiological factors on lifespan of adult phorid flies under laboratory or field conditions. Here we report the effects of sugar feeding, temperature, gender, mating, and body size on longevity of P. tricuspis. Sugar availability and temperature were the two major factors influencing longevity. In general, sugar feeding increased lifespan by a factor of 2-3. Longevity of P. tricuspis was inversely related to temperature, and the greatest longevity (approximate to 15 d) was recorded for sugar-fed flies kept at 20 degrees C. Longevity declined from approximate to 15 d at 20 degrees C to 4 d at 33 degrees C for sugar-fed females and from 7 d at 20 degrees C to 2 d at 33 degrees C for sugar-starved females. Similar results were obtained for male P. tricuspis, and gender or mating did not significantly influence longevity. There was no significant difference in longevity between mated and unmated female and male flies, irrespective of diet and temperature. Gender, however, had a significant effect on wing length with females being larger than males. A positive correlation between wing length and longevity was recorded for sugar-starved female and male phorid flies kept at 20 degrees C and for sugar-starved males kept at 28 degrees C, but not for sugar-fed flies or flies exposed to high temperatures. These results suggest that provision of supplemental sugar sources and suitable microclimate near its release sites may enhance the success of P. tricuspis as a biological control agent.
PU  - OXFORD UNIV PRESS INC
PI  - CARY
PA  - JOURNALS DEPT, 2001 EVANS RD, CARY, NC 27513 USA
SN  - 0046-225X
SN  - 1938-2936
DA  - 2005 APR
PY  - 2005
VL  - 34
IS  - 2
SP  - 246
EP  - 255
DO  - 10.1603/0046-225X-34.2.246
AN  - WOS:000228262000003
AD  - Auburn Univ, Dept Entomol & Plant Pathol, Auburn, AL 36849 USA
Y2  - 2005-04-01
ER  -

TY  - JOUR
AU  - Pfliegler, W. P.
AU  - Talas, L.
AU  - Bathori, F.
AU  - Tartally, A.
AU  - Pocsi, I.
AU  - Szeman-Nagy, G.
TI  - Antifungal Effect of Silver Nanoparticles on <i>Rickia wasmannii</i> Cavara (Ascomycota: Laboulbeniales) Infecting <i>Myrmica scabrinodis</i> Nylander (Formicidae) Ants
T2  - SOCIOBIOLOGY
M3  - Article
AB  - Rickia wasmannii Cavara (Ascomycota: Laboulbeniales) is an ectoparasitic fungus infecting Myrmica ants. Ant-parasitic Laboulbeniales and their interactions with the hosts have been in the focus of several studies. To assess the effects of these fungi, comparison of infected and uninfected or completely treated ants are needed. So far, treating Laboulbeniales infection was only achieved with cockroaches, but not with ants. We present a simple, yet relatively long, AgNP topical treatment that reduces or eliminates Rickia infection from Myrmica scabrinodis ants without affecting their lifespan. We discuss the possibilities of the proposed treatment in the light of the biology of Rickia.
PU  - UNIV ESTADUAL FEIRA SANTANA
PI  - FEIRA DE SANTANA
PA  - AV TRANSORDESTINA S N NOVO HORIZONTE, FEIRA DE SANTANA, BAHAI CEP44036-900, BRAZIL
SN  - 0361-6525
DA  - 2016 JUN
PY  - 2016
VL  - 63
IS  - 2
SP  - 851
EP  - 854
DO  - 10.13102/sociobiology.v63i2.1049
AN  - WOS:000383997400019
AD  - Univ Debrecen, Dept Biotechnol & Microbiol, Debrecen, Hungary
AD  - Hungarian Acad Sci MTA, Postdoctoral Fellowship Programme, Budapest, Hungary
AD  - Univ Debrecen, Dept Evolutionary Zool & Human Biol, Egyet Ter 1, H-4032 Debrecen, Hungary
Y2  - 2016-10-12
ER  -

TY  - JOUR
AU  - Southon, Robin J.
AU  - Bell, Emily F.
AU  - Graystock, Peter
AU  - Sumner, Seirian
TI  - Long live the wasp: adult longevity in captive colonies of the eusocial paper wasp <i>Polistes canadensis</i> (L.)
T2  - PEERJ
M3  - Article
AB  - Insects have been used as an exemplary model in studying longevity, from extrinsic mortality pressures to intrinsic senescence. In the highly eusocial insects, great degrees of variation in lifespan exist between morphological castes in relation to extreme divisions of labour, but of particular interest are the primitively eusocial insects. These species represent the ancestral beginnings of eusociality, in which castes are flexible and based on behaviour rather than morphology. Here we present data on the longevity of the primitively eusocial Neotropical paper wasp P. canadensis, in a captive setting removed of environmental hazards. Captive Polistes canadensis had an average lifespan of 193 +/- 10.5 days; although this average is shorter than most bee and ant queens, one individual lived for 506 days in the lab-longer than most recorded wasps and bees. Natal colony variation in longevity does exist between P. canadensis colonies, possibly due to nutritional and genetic factors. This study provides a foundation for future investigations on the effects of intrinsic and extrinsic factors on longevity in primitively eusocial insects, as well as the relationship with natal group and cohort size.
PU  - PEERJ INC
PI  - LONDON
PA  - 341-345 OLD ST, THIRD FLR, LONDON, EC1V 9LL, ENGLAND
SN  - 2167-8359
DA  - 2015 MAR 24
PY  - 2015
VL  - 3
C7  - e848
DO  - 10.7717/peerj.848
AN  - WOS:000352297200007
AD  - Univ Bristol, Sch Biol Sci, Bristol, Avon, England
AD  - Zool Soc London, Inst Zool, London NW1 4RY, England
Y2  - 2015-03-24
ER  -

TY  - JOUR
AU  - Haight, Kevin L.
TI  - Patterns of venom production and temporal polyethism in workers of Jerdon's jumping ant, <i>Harpegnathos saltator</i>
T2  - JOURNAL OF INSECT PHYSIOLOGY
M3  - Article
AB  - Ants are chemical factories, and among their more noticeable products are their venoms. Though many studies have addressed the properties and activities of ant venoms, basic venom-related physiological questions, such as how venom production and replacement may vary with age, are rarely addressed. The answers to these questions are fundamental to understanding the physiological capabilities of these organisms, as well as the parameters within which potential optimization of their investment in venom production must take place. The only previous investigation into venom production in ants found it to be limited to early life in workers of the fire ant, Solenopsis invicta (Haight and Tschinkel, 2003). Because similar studies have not been conducted for comparison, it is unclear whether or not this is a common physiological pattern in ants. As a parsimonious way to address this question, and, more generally, to increase the currently scant information available regarding the venom-producing capabilities of ants, the longevity, temporal polyethism, age-related venom production, and age-related venom replacement capabilities of workers of Jerdon's jumping ant, Harpegnathos saltator were investigated. Longevity varied from 10 days to nearly 2 years, with a median lifespan of 206 days. Workers remained in the nest when young, transitioned to outside work (foraging) after 50 days of age, and reached a plateau in their tendency to be outside the nest at 74 days of age. They eclosed with empty venom sacs, filled them by about 57 days of age, and were able to replace venom at all three ages tested (though at a higher rate when aged 100 days than 30 and 206). So, venom-production ability is not limited to early life in H. saltator workers, and aspects of venom physiology and exploratory behavior appear to coincide in a manner likely to result in foraging efficiency benefits; venom sacs reach fullness around the age workers begin their foraging careers, and venom replacement rate is highest around the age workers become the most dedicated foragers. (C) 2012 Elsevier Ltd. All rights reserved.
PU  - PERGAMON-ELSEVIER SCIENCE LTD
PI  - OXFORD
PA  - THE BOULEVARD, LANGFORD LANE, KIDLINGTON, OXFORD OX5 1GB, ENGLAND
SN  - 0022-1910
SN  - 1879-1611
DA  - 2012 DEC
PY  - 2012
VL  - 58
IS  - 12
SP  - 1568
EP  - 1574
DO  - 10.1016/j.jinsphys.2012.09.011
AN  - WOS:000312479800008
AD  - Arizona State Univ, Social Insect Res Grp, Sch Life Sci, Tempe, AZ 85287 USA
Y2  - 2013-01-16
ER  -

TY  - JOUR
AU  - Pech, P.
AU  - Billen, J.
TI  - Structure and development of the metapleural gland in <i>Technomyrmex vitiensis</i>
T2  - INSECTES SOCIAUX
M3  - Article
AB  - We studied the internal and external appearance of the metapleural gland in the five castes of Technomyrmex vitiensis. All castes do possess the gland, but with a clear gradient from queens (most developed gland), via intercastes, workers and wingless males to winged males (least developed). Also the size and the shape of the atrium differ among castes along the same gradient. The presence of a more developed gland in wingless males than in winged males may be linked with the much longer longevity of the former. The number of secretory cells in T. vitiensis is the lowest among ants known so far. The functional meaning of this is not yet known and calls for a functional study of the gland's secretion.
PU  - SPRINGER BASEL AG
PI  - BASEL
PA  - PICASSOPLATZ 4, BASEL, 4052, SWITZERLAND
SN  - 0020-1812
SN  - 1420-9098
DA  - 2017 AUG
PY  - 2017
VL  - 64
IS  - 3
SP  - 387
EP  - 392
DO  - 10.1007/s00040-017-0560-0
AN  - WOS:000405674800010
AD  - Univ Hradec Kralove, Fac Sci, Rokitanskeho 62, Hradec Kralove 50003, Czech Republic
AD  - Katholieke Univ Leuven, Zool Inst, Naamsestr 59,Box 2466, B-3000 Leuven, Belgium
Y2  - 2017-08-01
ER  -

TY  - JOUR
AU  - Fadamiro, HY
AU  - Chen, L
TI  - Utilization of aphid honeydew and floral nectar by <i>Pseudacteon tricuspis</i> (Diptera: Phoridae), a parasitoid of imported fire ants, <i>Solenopis</i> spp. (Hymenoptera: Formicidae)
T2  - BIOLOGICAL CONTROL
M3  - Article
AB  - We examined the effects of cotton aphid honeydew and buckwheat floral nectar on the lifespan and body carbohydrate nutrient levels of the phorid fly, Pseudacteon tricuspis (Diptera: Phoridae). Compared to flies provided with water only, cotton aphid honeydew modestly but significantly increased longevity of female and male P. tricuspis by about I day, with significant increases in the body levels of fructose, total sugars, and glycogen. Age had a positive effect on the levels of total sugars and glycogen in honeydew-fed flies. However, sex and mating had no significant effect on longevity and body nutrient levels. Body size (as measured by wing length) was positively correlated with glycogen levels in males, with larger males accumulating more glycogen from honeydew than smaller males. P. tricuspis flies were observed foraging on buckwheat flowers. However, no significant effects of buckwheat nectar on phorid fly longevity and body nutrient levels were detected. These results may suggest that buckwheat florets are morphologically incompatible with the mouthparts of phorid flies, or the possibility of innate behavioral characteristics of phorid flies that limit nect-ivory. Alternatively, buckwheat nectar may be quantitatively or qualitatively inferior to cotton aphid honeydew or may contain compounds that are mildly repellent to P. tricuspis. Future studies will investigate the mechanisms behind the observed reduced suitability of buckwheat nectar as a food source for P. tricuspis. Conservation of naturally occurring sugar sources in the field, including exposed sugar sources such as honeydew, may promote P. tricuspis lifespan and possibly, its impact as a biological control agent against imported fire ants, Solenopsis spp. (Hymenoptera: Formicidae). (c) 2005 Elsevier Inc. All rights reserved.
PU  - ACADEMIC PRESS INC ELSEVIER SCIENCE
PI  - SAN DIEGO
PA  - 525 B ST, STE 1900, SAN DIEGO, CA 92101-4495 USA
SN  - 1049-9644
SN  - 1090-2112
DA  - 2005 JUL
PY  - 2005
VL  - 34
IS  - 1
SP  - 73
EP  - 82
DO  - 10.1016/j.biocontrol.2005.04.006
AN  - WOS:000230007000009
AD  - Auburn Univ, Dept Entomol & Plant Pathol, Auburn, AL 36839 USA
Y2  - 2005-07-01
ER  -

TY  - JOUR
AU  - WILSON, EO
TI  - CAUSES OF ECOLOGICAL SUCCESS - THE CASE OF THE ANTS - THE 6TH TANSLEY LECTURE
T2  - JOURNAL OF ANIMAL ECOLOGY
M3  - Article
PU  - WILEY
PI  - HOBOKEN
PA  - 111 RIVER ST, HOBOKEN 07030-5774, NJ USA
SN  - 0021-8790
SN  - 1365-2656
DA  - 1987 FEB
PY  - 1987
VL  - 56
IS  - 1
SP  - 1
EP  - 9
DO  - 10.2307/4795
AN  - WOS:A1987F944200001
Y2  - 1987-02-01
ER  -

TY  - JOUR
AU  - Fuessl, Marion
AU  - Heinze, Juergen
AU  - Schrempf, Alexandra
TI  - Queen and male longevity in the Southeast Asian ant <i>Cardiocondyla tjibodana</i> Karavaiev, 1935
T2  - ASIAN MYRMECOLOGY
M3  - Article
AB  - Many species of the ant genus Cardiocondyla are characterized by a bizarre polyphenism with winged disperser males and wingless males that engage in lethal fighting for access to nestmate queens. In C. obscurior, winged males have a stronger life-prolonging and fecundity-enhancing effect for their female mates than wingless males. Here we examine whether the same is true for males of the Southeast Asian C. tjibodana. Male phene did not have an effect on queen life expectancy and fecundity. Like the queens of other Cardiocondyla species, C. tjibodana queens were relatively short-lived, with a maximum lifespan of 273 days. Males of both phenotypes survived for a median of 25 days, with one wingless male reaching an age of 194 days. Data from additional species of Cardiocondyla are needed to determine how life expectancy of males and queens and the male influence on queen traits have evolved in this genus.
PU  - UNIV MALAYSIA SABAH
PI  - KOTA KINABALU
PA  - JALAN UMS, 88400, KOTA KINABALU, SABAH 00000, MALAYSIA
SN  - 1985-1944
DA  - 2015 
PY  - 2015
VL  - 7
SP  - 139
EP  - 143
AN  - WOS:000367360700014
AD  - Univ Regensburg, Biol 1, D-93040 Regensburg, Germany
Y2  - 2016-01-20
ER  -

TY  - JOUR
AU  - Giraldo, Ysabel Milton
AU  - Kamhi, J. Frances
AU  - Fourcassie, Vincent
AU  - Moreau, Mathieu
AU  - Robson, Simon K. A.
AU  - Rusakov, Adina
AU  - Wimberly, Lindsey
AU  - Diloreto, Alexandria
AU  - Kordek, Adrianna
AU  - Traniello, James F. A.
TI  - Lifespan behavioural and neural resilience in a social insect
T2  - PROCEEDINGS OF THE ROYAL SOCIETY B-BIOLOGICAL SCIENCES
M3  - Article
AB  - Analyses of senescence in social species are important to understanding how group living influences the evolution of ageing in society members. Social insects exhibit remarkable lifespan polyphenisms and division of labour, presenting excellent opportunities to test hypotheses concerning ageing and behaviour. Senescence patterns in other taxa suggest that behavioural performance in ageing workers would decrease in association with declining brain functions. Using the ant Pheidole dentata as a model, we found that 120-day-old minor workers, having completed 86% of their laboratory lifespan, showed no decrease in sensorimotor functions underscoring complex tasks such as alloparenting and foraging. Collaterally, we found no age-associated increases in apoptosis in functionally specialized brain compartments or decreases in synaptic densities in the mushroom bodies, regions associated with integrative processing. Furthermore, brain titres of serotonin and dopamine-neuromodulators that could negatively impact behaviour through age-related declines-increased in old workers. Unimpaired task performance appears to be based on the maintenance of brain functions supporting olfaction and motor coordination independent of age. Our study is the first to comprehensively assess lifespan task performance and its neurobiological correlates and identify constancy in behavioural performance and the absence of significant age-related neural declines.
PU  - ROYAL SOC
PI  - LONDON
PA  - 6-9 CARLTON HOUSE TERRACE, LONDON SW1Y 5AG, ENGLAND
SN  - 0962-8452
SN  - 1471-2954
DA  - 2016 JAN 13
PY  - 2016
VL  - 283
IS  - 1822
C7  - 20152603
DO  - 10.1098/rspb.2015.2603
AN  - WOS:000368441200026
AD  - Boston Univ, Dept Biol, 5 Cummington St, Boston, MA 02215 USA
AD  - CNRS, Res Ctr Anim Cognit, F-31062 Toulouse 9, France
AD  - Univ Toulouse, Res Ctr Anim Cognit, F-31062 Toulouse 9, France
AD  - James Cook Univ, Coll Marine & Environm Sci, Townsville, Qld 4811, Australia
AD  - CALTECH, Div Biol & Biol Engn, Pasadena, CA 91125 USA
M2  - Univ Toulouse
Y2  - 2016-02-10
ER  -

TY  - JOUR
AU  - Csata, E.
AU  - Eros, K.
AU  - Marko, B.
TI  - Effects of the ectoparasitic fungus <i>Rickia</i> <i>wasmannii</i> on its ant host <i>Myrmica</i> <i>scabrinodis</i>: changes in host mortality and behavior
T2  - INSECTES SOCIAUX
M3  - Article
AB  - Social animals like ants, although seemingly well-armed against parasites because of the protective nature of the social system, are nevertheless exposed to several parasitic organisms, among them fungi of the order Laboulbeniales (Ascomycetes). Rickia wasmannii is one such ectoparasitic fungus that lives on different species of the ant genus Myrmica in Europe. The fungus attaches to the outer layer of the cuticle, while appearing on the surface of the hosts as a setae-like structure. There is little information on the effects of the fungi on the host. Usually it is regarded as neutral, in spite of its high abundance on the ants. We studied the impact of a R. wasmannii infection on the lifespan and grooming behavior of its main host M. scabrinodis in artificial nests in laboratory conditions for 2 months. The lifespan of infected individuals was significantly reduced in comparison with the lifespan of uninfected ants. The frequency of allogrooming was significantly higher in infected nests, while only a marginally significant positive effect could be detected in the case of autogrooming. Increased grooming may either be an effective aspect of host defense or, alternatively, a pathogen-induced behavioral change that enhances pathogen transmission. This study thus provides the first documented evidence of the potential effects of R. wasmannii on its ant hosts.
PU  - SPRINGER BASEL AG
PI  - BASEL
PA  - PICASSOPLATZ 4, BASEL, 4052, SWITZERLAND
SN  - 0020-1812
SN  - 1420-9098
DA  - 2014 AUG
PY  - 2014
VL  - 61
IS  - 3
SP  - 247
EP  - 252
DO  - 10.1007/s00040-014-0349-3
AN  - WOS:000339347200005
AD  - Univ Babes Bolyai, Hungarian Dept Biol & Ecol, Cluj Napoca 400006, Romania
AD  - Univ Debrecen, Dept Evolutionary Zool & Human Biol, H-4032 Debrecen, Hungary
Y2  - 2014-08-01
ER  -

TY  - JOUR
AU  - Koto, Akiko
AU  - Tamura, Makoto
AU  - Wong, Pui Shan
AU  - Aburatani, Sachiyo
AU  - Privman, Eyal
AU  - Stoffel, Celine
AU  - Crespi, Alessandro
AU  - McKenzie, Sean Keane
AU  - La Mendola, Christine
AU  - Kay, Tomas
AU  - Keller, Laurent
TI  - Social isolation shortens lifespan through oxidative stress in ants
T2  - NATURE COMMUNICATIONS
M3  - Article
AB  - Social isolation negatively affects health, induces detrimental behaviors, and shortens lifespan in social species. Little is known about the mechanisms underpinning these effects because model species are typically short-lived and non-social. Using colonies of the carpenter ant Camponotus fellah, we show that social isolation induces hyperactivity, alters space-use, and reduces lifespan via changes in the expression of genes with key roles in oxidation-reduction and an associated accumulation of reactive oxygen species. These physiological effects are localized to the fat body and oenocytes, which perform liver-like functions in insects. We use pharmacological manipulations to demonstrate that the oxidation-reduction pathway causally underpins the detrimental effects of social isolation on behavior and lifespan. These findings have important implications for our understanding of how social isolation affects behavior and lifespan in general.The mechanisms behind the negative effects of social isolation on social species are unclear. Here, the authors examine colonies of carpenter ants, finding that behavioral, physiological, and lifespan changes may be caused by oxidative stress.
PU  - NATURE PORTFOLIO
PI  - BERLIN
PA  - HEIDELBERGER PLATZ 3, BERLIN, 14197, GERMANY
SN  - 2041-1723
DA  - 2023 SEP 27
PY  - 2023
VL  - 14
IS  - 1
C7  - 5493
DO  - 10.1038/s41467-023-41140-w
AN  - WOS:001095471200034
AD  - Natl Inst Adv Ind Sci & Technol, Bioprod Res Inst, Tsukuba, Ibaraki 3058566, Japan
AD  - Natl Inst Adv Ind Sci & Technol, Computat Bio Big Data Open Innovat Lab CBBD OIL, Tsukuba, Ibaraki 3058566, Japan
AD  - Mitsubishi Tanabe Pharm Amer, NeuroDiscovery Lab, Cambridge, MA 02139 USA
AD  - Univ Haifa, Inst Evolut, Dept Evolutionary & Environm Biol, IL-3498838 Haifa, Israel
AD  - Univ Lausanne, Dept Ecol & Evolut, CH-1015 Lausanne, Switzerland
AD  - Ecole Polytech Fed Lausanne, Biorobot Lab, CH-1015 Lausanne, Switzerland
AD  - Cornuit 8, Social Evolut Unit, BP 855, CH-1885 Chesieres, Switzerland
M2  - Mitsubishi Tanabe Pharm Amer
M2  - Cornuit 8
Y2  - 2023-11-27
ER  -

TY  - JOUR
AU  - Campos, Ana E. de C.
AU  - Kato, Luciane M.
AU  - de Zarzuela, Maria F. M.
TI  - Occurrence of different gynandromorphs and ergatandromorphs in laboratory colonies of the urban ant, <i>Monomorium floricola</i>
T2  - JOURNAL OF INSECT SCIENCE
M3  - Article
AB  - Colonies of Monomorium floricola (Jerdon) in laboratory conditions showed gynandromorphic and ergatandromorphic specimens, the former with nine different combinations of male and female tissues and the latter with 6 different combinations. Their development from egg to adult was around 74.6 days for gynandromorphs, and 87.5 days for ergantandromorphs.
PU  - UNIV ARIZONA
PI  - TUCSON
PA  - LIBRARY C327, TUCSON, AZ 85721 USA
SN  - 1536-2442
SN  - 2250-2645
DA  - 2011 FEB 14
PY  - 2011
VL  - 11
C7  - 17
AN  - WOS:000287329200003
AD  - Inst Biol, Unidade Lab Referencia Pragas Urbanas, BR-04014002 Sao Paulo, Brazil
AD  - Univ Estadual Paulista, Inst Biociencias, BR-13506900 Rio Claro, SP, Brazil
Y2  - 2011-02-14
ER  -

TY  - JOUR
AU  - Lucas, Eric R.
AU  - Keller, Laurent
TI  - Elevated expression of ageing and immunity genes in queens of the black garden ant
T2  - EXPERIMENTAL GERONTOLOGY
M3  - Article
AB  - Studies in model organisms have identified a variety of genes whose expression can be experimentally modulated to produce changes in longevity, but whether these genes are the same as those involved in natural variation in lifespan remains unclear. Social insects boast some of the largest lifespan differences known between plastic phenotypes, with queen and worker lifespans differing by an order of magnitude despite no systematic nucleotide sequence differences between them. The contrasting lifespans of queens and workers are thus the result of differences in gene expression. We used RNA sequencing of brains and legs in 1-day-old and 2-month-old individuals of the ant Lasius niger to determine whether genes with queen-biased expression are enriched for genes linked to ageing in model organisms. Because the great longevity of queens may require investment into immune processes, we also investigated whether queen-biased genes are enriched for genes with known roles in immunity. Queen-biased genes in legs were enriched for ageing genes and for genes associated with increasing rather than decreasing lifespan. Queen-biased genes in legs were also enriched for immune genes, but only in 1-day-old individuals, perhaps linked to the changing roles of workers with age. Intriguingly, the single most differentially expressed gene between 1-day-old queen and worker brains was an extra-cellular form of CuZn Superoxide Dismutase (SOD3), raising the possibility of an important role of anti-oxidant genes in modulating lifespan.
PU  - PERGAMON-ELSEVIER SCIENCE LTD
PI  - OXFORD
PA  - THE BOULEVARD, LANGFORD LANE, KIDLINGTON, OXFORD OX5 1GB, ENGLAND
SN  - 0531-5565
SN  - 1873-6815
DA  - 2018 JUL 15
PY  - 2018
VL  - 108
SP  - 92
EP  - 98
DO  - 10.1016/j.exger.2018.03.020
AN  - WOS:000434472500013
AD  - Univ Lausanne, Dept Ecol & Evolut, Biophore, CH-1015 Lausanne, Switzerland
Y2  - 2018-06-20
ER  -

TY  - JOUR
AU  - Liebig, J
AU  - Poethke, HJ
TI  - Queen lifespan and colony longevity in the ant <i>Harpegnathos saltator</i>
T2  - ECOLOGICAL ENTOMOLOGY
M3  - Article
AB  - 1. The longevity of field colonies was investigated in the ponerine ant Harpegnathos saltator (Jerdon) in which either reproductive workers (gamergates) or a single queen reproduce.2. Data from 3 years were used to calculate the ratio between queen-right (n = 50) and gamergate (n = 12) colonies that can be used to derive the colony mortality of gamergate colonies. Using the survival rates of queens in the laboratory, extrinsic and intrinsic mortality rates of queen-right colonies were calculated.3. No significant differences in the sizes of queen-right and gamergate colonies above 14 workers was found, suggesting that mortality of established colonies is not size related.4. The mortality of gamergate colonies is 4.17 times higher than the intrinsic mortality of queen-right colonies.5. In the laboratory, mean survival time of queens in colonies of more than 14 workers was 1.79 years.6. Estimated mean survival time of queen-right and gamergate colonies in the field varies between 0.78 and 0.43 years respectively, when no costs of conflict during the replacement of queens occur; however, when the latter costs increase colony mortality to a level similar to extrinsic mortality, the calculated longevity of queen-right colonies would increase to 1.02 years.
PU  - WILEY
PI  - HOBOKEN
PA  - 111 RIVER ST, HOBOKEN 07030-5774, NJ USA
SN  - 0307-6946
SN  - 1365-2311
DA  - 2004 APR
PY  - 2004
VL  - 29
IS  - 2
SP  - 203
EP  - 207
DO  - 10.1111/j.1365-2311.2004.00583.x
AN  - WOS:000220627000008
AD  - Univ Wurzburg, Biozentrum, Lehrstuhl Verhaltensphysiol, D-97070 Wurzburg, Germany
AD  - Univ Wurzburg, Okol Stn, Lehrstuhl Tierokol & Soziobiol Trop Biol, D-97070 Wurzburg, Germany
Y2  - 2004-04-01
ER  -

TY  - JOUR
AU  - Evans, JD
TI  - Queen longevity, queen adoption, and posthumous indirect fitness in the facultatively polygynous ant Myrmica tahoensis
T2  - BEHAVIORAL ECOLOGY AND SOCIOBIOLOGY
M3  - Article
AB  - In many polygynous ant species, established colonies adopt new queens secondarily. Conflicts over queen adoption might arise between queens and workers of established colonies and the newly mated females seeking adoption into nests. Colony members are predicted to base adoption decisions on their relatednesses to other participants, on competition between queens for colony resources, and on the effects that adopted queens have on colony survivorship and productivity. To provide a better understanding of queen-adoption dynamics in a facultatively polygynous ant, colonies of Myrmica tahoensis were observed in the field for 4 consecutive years and analyzed genetically using highly polymorphic microsatellite DNA markers. The extreme rarity of newly founded colonies suggests that most newly mated queens that succeed do so by entering established nests. Queens are closely related on average ((r) over bar = 0.58), although a sizable minority of queen pairs (29%) are not close relatives. An experiment involving transfers of queens among nests showed that queens are often accepted by workers to which they are completely unrelated. Average queen numbers estimated from nest excavations (harmonic mean = 1.4) are broadly similar to effective queen numbers inferred from the genetic relatedness of colony members, suggesting that reproductive skew is low in this species. Queens appear to have reproductive lifespans of only 1 or 2 years. As a result, queens transmit a substantial fraction of their genes posthumously (through the reproduction of related nestmates), in comparison to direct and indirect reproduction while they are alive. Thus queens and other colony members should often accept new queens when doing so will increase colony survivorship, in some cases even when the adopted queens are not close relatives.
PU  - SPRINGER
PI  - NEW YORK
PA  - ONE NEW YORK PLAZA, SUITE 4600, NEW YORK, NY, UNITED STATES
SN  - 0340-5443
SN  - 1432-0762
DA  - 1996 OCT
PY  - 1996
VL  - 39
IS  - 4
SP  - 275
EP  - 284
DO  - 10.1007/s002650050290
AN  - WOS:A1996VQ15600008
AD  - UNIV UTAH, DEPT BIOL, SALT LAKE CITY, UT 84112 USA
Y2  - 1996-10-01
ER  -

TY  - JOUR
AU  - Barrett, Meghan
AU  - Caponera, Virginia
AU  - McNair, Cheyenne
AU  - O'Donnell, Sean
AU  - Marenda, Daniel R.
TI  - Potential for Use of Erythritol as a Socially Transferrable Ingested Insecticide for Ants (Hymenoptera: Formicidae)
T2  - JOURNAL OF ECONOMIC ENTOMOLOGY
M3  - Article
AB  - Ants are significant structural and agricultural pests, generating a need for human-safe and effective insecticides for ant control. Erythritol, a sugar alcohol used in many commercial food products, reduces survival in diverse insect taxa including fruit flies, termites, and mosquitos. Erythritol also decreases longevity in red imported fire ants; however, its effects on other ant species and its ability to be transferred to naive colony members at toxic doses have not been explored. Here, we show that erythritol decreases survival in Tetramorium immigrans Santschi (Hymenoptera: Formicidae) in a concentration-dependent manner. Access to ad-libitum water reduced the toxic effects of erythritol, but worker mortality was still increased over controls with ad-lib water. Foraging T. immigrans workers transferred erythritol at lethal levels to nest mates that had not directly ingested erythritol. Similar patterns of mortality following erythritol ingestion were observed in Formica glacialis Wheeler (Hymenoptera: Formicidae), Camponotus subarbatus Emery (Hymenoptera: Formicidae), and Camponotus chromaiodes Bolton (Hymenoptera: Formicidae). These findings suggest that erythritol may be a highly effective insecticide for several genera of ants. Erythritol's potential effectiveness in social insect control is augmented by its spread at lethal levels through ant colonies via social transfer (trophallaxis) between workers.
PU  - OXFORD UNIV PRESS INC
PI  - CARY
PA  - JOURNALS DEPT, 2001 EVANS RD, CARY, NC 27513 USA
SN  - 0022-0493
SN  - 1938-291X
DA  - 2020 JUN
PY  - 2020
VL  - 113
IS  - 3
SP  - 1382
EP  - 1388
DO  - 10.1093/jee/toaa019
AN  - WOS:000542066300039
AD  - Drexel Univ, Dept Biol, Philadelphia, PA 19104 USA
AD  - Drexel Univ, Dept Biodivers Earth & Environm Sci, Philadelphia, PA 19104 USA
AD  - Drexel Univ, Coll Med, Dept Neurobiol & Anat, Philadelphia, PA 19104 USA
Y2  - 2020-06-01
ER  -

TY  - JOUR
AU  - Adams, Benjamin J.
AU  - Hooper-Bui, Linda M.
AU  - Strecker, Rachel M.
AU  - O'Brien, Daniel M.
TI  - Raft formation by the red imported fire ant, <i>Solenopsis invicta</i>
T2  - JOURNAL OF INSECT SCIENCE
M3  - Article
AB  - The raft behavior of the invasive red imported fire ant, Solenopsis invicta Buren (Hymenoptera: Formicidae), has been documented for over a century. However, no rigorous tests have been performed elucidating the structure, limits, and important characteristics of this behavior. Rafting makes S. invicta competitive in both native and foreign environments. Further understanding of this behavior will provide critical advancement to the comprehension of this ant's global invasion ecology.Though speculations exist, no one has looked at the movements of individuals within the raft formation, the longevity of rafts, raft success rate, or the importance of different life stages and varying types of adults to raft formation. Furthermore, bubble use has been extensively studied in arthropods, but it has never been documented in social insects. The use of bubbles as a means of floatation has never before been noted in raft formation.This study shows that ants trapped under water escape by lifting themselves to the air-water interface through the use of bubbles collected from submerged substrate. The presence of larvae was noted to increase colony survival and maximize raft longevity due in part their ability to hold bubbles under hydrophobic setae.
PU  - OXFORD UNIV PRESS INC
PI  - CARY
PA  - JOURNALS DEPT, 2001 EVANS RD, CARY, NC 27513 USA
SN  - 1536-2442
DA  - 2011 DEC 19
PY  - 2011
VL  - 11
C7  - 171
AN  - WOS:000299645200001
AD  - Louisiana State Univ, Dept Entomol, Baton Rouge, LA 70803 USA
Y2  - 2011-12-19
ER  -

TY  - JOUR
AU  - Eastwood, R
TI  - Successive replacement of tending ant species at aggregations of scale insects (Hemiptera: Margarodidae and Eriococcidae) on <i>Eucalyptus</i> in south-east Queensland
T2  - AUSTRALIAN JOURNAL OF ENTOMOLOGY
M3  - Article
AB  - Scale insects generally display enhanced survival rates in the presence of tending ants, but studies of ant and scale-insect interactions typically examine a single tending ant species. This study investigated the successive changes in tending ant species during the lifespan of two species of scale aggregations, a monophlebuline margarodid and an Eriococcus sp. (Eriococcidae) on the Plunkett mallee, Eucalyptus curtisii. Scale aggregations were also subject to an ant-exclusion experiment to quantify the degree to which ants increased the survival rates of both scale insect species. Tending ants assorted to two categories, dominant and secondary, with a significant bias according to the chronological age of the scale aggregation. Secondary ant species (opportunists and subordinates) tended juvenile-scale aggregations. These were replaced by a dominant species of Iridomyrmex (Dolichoderinae), which almost exclusively tended larger (mature) aggregations until the senescent stages of the infestation when secondary ant species returned. Exclusion of the primary tending Iridomyrmex ant increased mortality of both species of scale insects by 96% relative to controls.
PU  - WILEY
PI  - HOBOKEN
PA  - 111 RIVER ST, HOBOKEN 07030-5774, NJ USA
SN  - 1326-6756
SN  - 1440-6055
DA  - 2004 
PY  - 2004
VL  - 43
SP  - 1
EP  - 4
DO  - 10.1111/j.1440-6055.2003.00371.x
AN  - WOS:000220380600001
AD  - Griffith Univ, Australian Sch Environm Studies, Nathan, Qld 4111, Australia
Y2  - 2004-01-01
ER  -

TY  - JOUR
AU  - Carey, JR
TI  - Demographic mechanisms for the evolution of long life in social insects
T2  - EXPERIMENTAL GERONTOLOGY
M3  - Article
M3  - Proceedings Paper
CP  - 1st Symposium on Slow Aging Organisms
CL  - UNIV SO CALIF, LOS ANGELES, CA
AB  - One of the most remarkable life history traits of many species of eusocial insects is the extraordinary longevity of their queens, with the recorded life span of some individuals exceeding 30 years. Surprisingly, little research has been conducted on either the proximate or ultimate questions concerning what factors favor the evolution of the long Life spans in social insects. The broad objective of this paper is to address four sets of questions: (1) What are the similarities and differences in the longevity patterns among species in the four main groups of social insects - bees, wasps, ants and termites? (2) What is the evolutionary association of longevity and sociality in insects? (3) Are there biodemographic principles that can be derived from studies on longevity in social insects? and (4) What are the general implications for longevity in vertebrates, including humans? (C) 2001 Elsevier Science Inc. All rights reserved.
PU  - PERGAMON-ELSEVIER SCIENCE LTD
PI  - OXFORD
PA  - THE BOULEVARD, LANGFORD LANE, KIDLINGTON, OXFORD OX5 1GB, ENGLAND
SN  - 0531-5565
SN  - 1873-6815
DA  - 2001 APR
PY  - 2001
VL  - 36
IS  - 4-6
SP  - 713
EP  - 722
DO  - 10.1016/S0531-5565(00)00237-0
AN  - WOS:000168365900011
AD  - Univ Calif Davis, Dept Entomol, Davis, CA 95616 USA
Y2  - 2001-04-01
ER  -

TY  - JOUR
AU  - Volkl, W
AU  - Liepert, C
AU  - Birnbach, R
AU  - Hubner, G
AU  - Dettner, K
TI  - Chemical and tactile communication between the root aphid parasitoid Paralipsis enervis and trophobiotic ants: Consequences for parasitoid survival
T2  - EXPERIENTIA
M3  - Article
AB  - Females of the aphid parasitoid Paralipsis enervis received liquid food by regurgitation (trophallaxis) from workers of the ant species Lasius niger, but were not fed by workers of Myrmica laevinodis and Tetramorium caespitum. While P. enervis was not treated aggressively by workers of any of these species, Lasius flavus workers killed the parasitoid. This different ant behaviour resulted in a different parasitoid longevity. While P. enervis survived for only 10 min in the presence of L. flavus (due to ant aggression) or for approximately one day in the presence of T. caespitum and M. laevinodis (due to lack of trophallaxis), survival increased significantly to more than five days in the presence of L. niger, which provided food regularly to the parasitoids. Our study suggests that P. enervis mimics behavioural signals of L. niger, as well as odor cues of its host aphid Anoecia corni, to avoid aggression by L. niger.
PU  - BIRKHAUSER VERLAG AG
PI  - BASEL
PA  - VIADUKSTRASSE 40-44, PO BOX 133, CH-4010 BASEL, SWITZERLAND
SN  - 0014-4754
DA  - 1996 JUL
PY  - 1996
VL  - 52
IS  - 7
SP  - 731
EP  - 738
AN  - WOS:A1996UY77500020
AD  - UNIV BAYREUTH, DEPT ANIM ECOL 2, D-95440 BAYREUTH, GERMANY
Y2  - 1996-07-01
ER  -

TY  - JOUR
AU  - Heinze, Juergen
AU  - Schrempf, Alexandra
TI  - Aging and reproduction in social insects - A mini-review
T2  - GERONTOLOGY
M3  - Article
AB  - Perennial social insects are characterized by the extraordinarily long lifespan of their reproductive females, which may be tens or hundreds of times larger than that of non-social insects of similar body size and also greatly surpasses that of conspecific non-reproductives. Evolutionary theories of aging explain this phenomenon from the low extrinsic mortality queens experience once they have successfully established their colony. The aim of our review is to summarize recent findings on the ultimate and proximate causes of increased queen longevity in social insects, in particular ants and honey bees. While progress is being made in elucidating the interrelations between the vitellogenin, juvenile hormone, fecundity, and senescence, we feel that the explanation for the comparatively short lifespan of queens in multi-queen societies is as yet not satisfactory and needs further attention, both concerning its proximate and ultimate basis. Copyright (c) 2008 S. Karger AG, Basel.
PU  - KARGER
PI  - BASEL
PA  - ALLSCHWILERSTRASSE 10, CH-4009 BASEL, SWITZERLAND
SN  - 0304-324X
SN  - 1423-0003
DA  - 2008 
PY  - 2008
VL  - 54
IS  - 3
SP  - 160
EP  - 167
DO  - 10.1159/000122472
AN  - WOS:000256798800007
AD  - Univ Regensburg, DE-93040 Regensburg, Germany
Y2  - 2008-01-01
ER  -

TY  - JOUR
AU  - Schrempf, A
AU  - Heinze, J
AU  - Cremer, S
TI  - Sexual cooperation: Mating increases longevity in ant queens
T2  - CURRENT BIOLOGY
M3  - Article
AB  - Divergent reproductive interests of males and females often cause sexual conflict [1, 2]. Males of many species manipulate females by transferring seminal fluids that boost female short-term fecundity while decreasing their life expectancy and future reproductivity [3, 4]. The life history of ants, however, is expected to reduce sexual conflict; whereas most insect females show repeated phases of mating and reproduction, ant queens mate only during a short period early in life and undergo a lifelong commitment to their mates by storing sperm [5]. Furthermore, sexual offspring can only be reared after a sterile worker force has been built up [5]. Therefore, the males should also profit from a long female lifespan. In the ant Cardiocondyla obscurior, mating indeed has a positive effect on the lifetime reproductive success of queens. Queens that mated to either one fertile or one sterilized male lived considerably longer and started laying eggs earlier than virgin queens. Only queens that received viable sperm from fertile males showed increased fecundity. The lack of a trade-off between fecundity and longevity is unexpected, given evolutionary theories of aging [6]. Our data instead reveal the existence of sexual cooperation in ants.
PU  - CELL PRESS
PI  - CAMBRIDGE
PA  - 50 HAMPSHIRE ST, FLOOR 5, CAMBRIDGE, MA 02139 USA
SN  - 0960-9822
SN  - 1879-0445
DA  - 2005 FEB 8
PY  - 2005
VL  - 15
IS  - 3
SP  - 267
EP  - 270
DO  - 10.1016/j.cub.2005.01.036
AN  - WOS:000227027700027
AD  - Univ Regensburg, D-93040 Regensburg, Germany
AD  - Univ Copenhagen, Inst Biol, Dept Populat Biol, DK-2100 Copenhagen, Denmark
Y2  - 2005-02-08
ER  -

TY  - JOUR
AU  - Chapuisat, M
AU  - Keller, L
TI  - Division of labour influences the rate of ageing in weaver ant workers
T2  - PROCEEDINGS OF THE ROYAL SOCIETY B-BIOLOGICAL SCIENCES
M3  - Article
AB  - The evolutionary theory of ageing predicts that the timing of senescence has been primarily shaped by the extrinsic mortality rate, which causes selection intensity to decline over time. One difficulty in testing the evolutionary theory of ageing is that extrinsic mortality risk is often confounded with body size and fecundity, which may also directly affect lifespan. Social insects with a pronounced division of labour between worker castes provide a unique opportunity to study the direct effect of extrinsic mortality on the evolution of ageing rates independently of body size, reproductive effort and genetic configuration. In the weaver ant, Oecophylla smaragdina, the major (large) workers perform the risky tasks outside the nest, while the minor (small) workers stay within the highly protected arboreal nest. Hence, this pronounced division of labour is associated with high differences in extrinsic mortality risks. The evolutionary theory of ageing predicts that the minor workers should have a longer intrinsic lifespan than the major workers. In line with this prediction, we found that in a protected environment the minor workers lived significantly longer than the major workers did. Hence, the ageing rate appears to have been moulded by variation in the extrinsic mortality rate independently of size, reproductive effort and genetic configuration.
PU  - ROYAL SOC
PI  - LONDON
PA  - 6-9 CARLTON HOUSE TERRACE, LONDON SW1Y 5AG, ENGLAND
SN  - 0962-8452
SN  - 1471-2954
DA  - 2002 MAY 7
PY  - 2002
VL  - 269
IS  - 1494
SP  - 909
EP  - 913
DO  - 10.1098/rspb.2002.1962
AN  - WOS:000175540100006
AD  - Univ Lausanne, Inst Ecol, CH-1015 Lausanne, Switzerland
AD  - La Trobe Univ, Dept Genet, Bundoora, Vic 3083, Australia
Y2  - 2002-05-07
ER  -

TY  - JOUR
AU  - PORTER, SD
AU  - JORGENSEN, CD
TI  - LONGEVITY OF HARVESTER ANT COLONIES IN SOUTHERN IDAHO
T2  - JOURNAL OF RANGE MANAGEMENT
M3  - Article
AB  - Harvester ant colonies (Pogonomyrmex owyheei Cole) in southern Idaho were monitored periodically for 9 years. Mortality rates indicate that established colonies live 14-30 years (.hivin.x=17). Mounds were commonly reactivated after the death of an old colony; consequently, some may be utilized for many decades. Clearings with active mounds showed almost no change after 9 years of observations while those without active mounds were rapidly filled by annual herbs and then gradually by perennial shrubs. Harvester ants are clearly a very persistent component of cold desert shrub communities.
PU  - SOC RANGE MANAGEMENT
PI  - LAKEWOOD
PA  - 445 UNION BLVD, STE 230, LAKEWOOD, CO 80228-1259 USA
SN  - 0022-409X
DA  - 1988 MAR
PY  - 1988
VL  - 41
IS  - 2
SP  - 104
EP  - 107
DO  - 10.2307/3898942
AN  - WOS:A1988M512900003
AD  - UNIV TEXAS, DEPT ZOOL, AUSTIN, TX 78712 USA
AD  - BRIGHAM YOUNG UNIV, DEPT ZOOL, PROVO, UT 84602 USA
M2  - UNIV TEXAS
M2  - BRIGHAM YOUNG UNIV
Y2  - 1988-03-01
ER  -

TY  - JOUR
AU  - Kureck, Ilka M.
AU  - Nicolai, Beate
AU  - Foitzik, Susanne
TI  - Selection for early emergence, longevity and large body size in wingless, sib-mating ant males
T2  - BEHAVIORAL ECOLOGY AND SOCIOBIOLOGY
M3  - Article
AB  - Sexual selection has led to male morphologies and behaviours that either increase male attractiveness or their success in male-male competition. We investigated male traits under selection in the ant Hypoponera opacior, in which wingless males mate with pupal queens inside their natal colony and guard their partners for hours. The lack of female choice and fights among adult males makes this species an ideal study system to investigate sexual selection in the absence of these selective forces. We hypothesised that males, which emerge first and live longer, should have a higher mating success because of more mating opportunities, reduced competition and the ability to kill pupal competitors. We recorded the number and length of matings and tested whether these measures of male-mating success were associated with emergence order, lifespan and body size. Indeed, early emerged males mated more often and longer than their later-emerging rivals. Furthermore, longer-lived and larger males obtained more matings. Body size might be important because larger males either produce more sperm or perform better in mounting females. We found no evidence for a trade-off between body size and emergence time. Moreover, male removal manipulations revealed that males quickly adapt their guarding behaviour to changes in the competitive environment. Under reduced competition, males guarded their partners for shorter periods. In conclusion, these sib-mating ant males are under selection to develop fast, to live long, to be large and to be able to respond to the competitive situation in the nest.
PU  - SPRINGER
PI  - NEW YORK
PA  - ONE NEW YORK PLAZA, SUITE 4600, NEW YORK, NY, UNITED STATES
SN  - 0340-5443
SN  - 1432-0762
DA  - 2013 AUG
PY  - 2013
VL  - 67
IS  - 8
SP  - 1369
EP  - 1377
DO  - 10.1007/s00265-013-1566-x
AN  - WOS:000321964800017
AD  - Johannes Gutenberg Univ Mainz, Dept Biol, D-55099 Mainz, Germany
AD  - Johannes Gutenberg Univ Mainz, Inst Zool, D-55128 Mainz, Germany
Y2  - 2013-08-01
ER  -

TY  - JOUR
AU  - Keller, Laurent
AU  - Jemielity, Stephanie
TI  - Social insects as a model to study the molecular basis of ageing
T2  - EXPERIMENTAL GERONTOLOGY
M3  - Review
AB  - One major gap in the current knowledge of the molecular bases of ageing is that most of the work has been done using short-lived model organisms such as fruitflies, nematodes, yeast and mice. Here, we argue that ants and social bee species provide an excellent complementary system to study ageing, and this for two reasons: first, in contrast to model organisms, ant and bee queens are extraordinarily long-lived, and second, there is a tremendous variation in lifespan among the genetically identical queens, workers (non-reproductive females) and males, with queens living up to 500 times longer than males and 10 times longer than workers. We review recent experimental work aimed at testing the role of antioxidant genes within the conceptual framework of the free radical theory of ageing, as well as studies investigating the role of juvenile hormone, vitellogenin and telomeres as mediators of ageing in social insects. (c) 2006 Elsevier Inc. All rights reserved.
PU  - PERGAMON-ELSEVIER SCIENCE LTD
PI  - OXFORD
PA  - THE BOULEVARD, LANGFORD LANE, KIDLINGTON, OXFORD OX5 1GB, ENGLAND
SN  - 0531-5565
SN  - 1873-6815
DA  - 2006 JUN
PY  - 2006
VL  - 41
IS  - 6
SP  - 553
EP  - 556
DO  - 10.1016/j.exger.2006.04.002
AN  - WOS:000238899600001
AD  - Univ Lausanne, Dept Ecol & Evolut, Biophore, CH-1015 Lausanne, Switzerland
Y2  - 2006-06-01
ER  -

TY  - JOUR
AU  - Fuessl, Marion
AU  - Santos, Carolina G.
AU  - Hartfelder, Klaus
AU  - Schrempf, Alexandra
AU  - Heinze, Juergen
TI  - Accessory gland proteins of males in the male-diphenic ant <i>Cardiocondyla obscurior</i>
T2  - PHYSIOLOGICAL ENTOMOLOGY
M3  - Article
AB  - Seminal fluid proteins are important agents in sperm competition and sexual conflict. In solitary insects, males and females may have different interests concerning the outcome of a mating episode, and males may use seminal fluid to manipulate the physiology and behaviour of the female against the latter's fitness interests. Less is known about the role of seminal fluids in social insects, where the interests of mating partners are more aligned because of life-long pair-bonding. In the male-diphenic ant Cardiocondyla obscurior, mating even with sterilized males appears to prolong the lifespan of queens, suggesting a positive role of seminal fluids. In the present study, using two approaches (two-dimensional gel electrophoresis/mass spectrometry and representational difference analysis), we analyze the seminal fluid and the male accessory glands of both winged and wingless males of C. obscurior. The results obtained reveal the presence of hundreds of proteins, of which proteases and protease inhibitors are also widespread in the seminal fluids of other insects.
PU  - WILEY
PI  - HOBOKEN
PA  - 111 RIVER ST, HOBOKEN 07030-5774, NJ USA
SN  - 0307-6962
SN  - 1365-3032
DA  - 2018 DEC
PY  - 2018
VL  - 43
IS  - 4
SP  - 276
EP  - 284
DO  - 10.1111/phen.12257
AN  - WOS:000449743700004
AD  - Univ Regensburg, Zool Evolutionary Biol, Univ Str 31, D-93040 Regensburg, Germany
AD  - Univ Sao Paulo, Fac Med Ribeirao Preto, Dept Biol Celular & Mol & Bioagentes Patogen, Ribeirao Preto, Brazil
Y2  - 2018-11-26
ER  -

TY  - JOUR
AU  - Metzler, Sina
AU  - Schrempf, Alexandra
AU  - Heinze, Juergen
TI  - Individual- and ejaculate-specific sperm traits in ant males
T2  - JOURNAL OF INSECT PHYSIOLOGY
M3  - Article
AB  - Sperm cells are the most morphologically diverse cells across animal taxa. Within species, sperm and ejaculate traits have been suggested to vary with the male's competitive environment, e.g., level of sperm competition, female mating status and quality, and also with male age, body mass, physiological condition, and resource availability. Most previous studies have based their conclusions on the analysis of only one or a few ejaculates per male without investigating differences among the ejaculates of the same individual. This masks potential ejaculate-specific traits. Here, we provide data on the length, quantity, and viability of sperm ejaculated by wingless males of the ant Cardiocondyla obscurior. Males of this ant species are relatively long-lived and can mate with large numbers of female sexuals throughout their lives. We analyzed all ejaculates across the individuals' lifespan and manipulated the availability of mating partners. Our study shows that both the number and size of sperm cells transferred during copulations differ among individuals and also among ejaculates of the same male. Sperm quality does not decrease with male age, but the variation in sperm number between ejaculates indicates that males need considerable time to replenish their sperm supplies. Producing many ejaculates in a short time appears to be traded-off against male longevity rather than sperm quality.
PU  - PERGAMON-ELSEVIER SCIENCE LTD
PI  - OXFORD
PA  - THE BOULEVARD, LANGFORD LANE, KIDLINGTON, OXFORD OX5 1GB, ENGLAND
SN  - 0022-1910
SN  - 1879-1611
DA  - 2018 MAY-JUN
PY  - 2018
VL  - 107
SP  - 284
EP  - 290
DO  - 10.1016/j.jinsphys.2017.12.003
AN  - WOS:000434751100034
AD  - Univ Regensburg, Zool Evolutionary Biol, Univ Str 31, D-93040 Regensburg, Germany
AD  - IST Austria Inst Sci & Technol Austria, Campus 1, A-3400 Klosterneuburg, Austria
Y2  - 2018-06-28
ER  -

TY  - JOUR
AU  - Thorley, Jack
TI  - The case for extended lifespan in cooperatively breeding mammals: a re-appraisal
T2  - PEERJ
M3  - Article
AB  - Recent comparative studies have suggested that cooperative breeding is associated with increases in maximum lifespan among mammals, replicating a pattern also seen in birds and insects. In this study, we re-examine the case for increased lifespan in mammalian cooperative breeders by analysing a large dataset of maximum longevity records. We did not find any consistent, strong evidence that cooperative breeders have longer lifespans than other mammals after having controlled for variation in body mass, mode of life and data quality. The only possible exception to this general trend is found in the African mole-rats (the Bathyergid family), where all members are relatively long-lived, but where the social, cooperatively breeding species appear to be much longer-lived than the solitary species. However, solitary mole-rat species have rarely been kept in captivity or followed longitudinally in the wild and so it seems likely that their maximum lifespan has been underestimated when compared to the highly researched social species. Although few subterranean mammals have received much attention in a captive or wild setting, current data instead supports a causal role of subterranean living on lifespan extension in mammals.
PU  - PEERJ INC
PI  - LONDON
PA  - 341-345 OLD ST, THIRD FLR, LONDON, EC1V 9LL, ENGLAND
SN  - 2167-8359
DA  - 2020 MAY 19
PY  - 2020
VL  - 8
C7  - e9214
DO  - 10.7717/peerj.9214
AN  - WOS:000533791900005
AD  - Univ Cambridge, Dept Zool, Large Anim Res Grp, Cambridge, England
Y2  - 2020-05-29
ER  -

TY  - JOUR
AU  - Guillade, Andrea C.
AU  - Folgarait, Patricia J.
TI  - Natural Enemies of <i>Atta vollenweideri</i> (Hymenoptera: Formicidae) Leaf-Cutter Ants Negatively Affected by Synthetic Pesticides, Chlorpyrifos and Fipronil
T2  - JOURNAL OF ECONOMIC ENTOMOLOGY
M3  - Article
AB  - In southern South America, Atta vollenweideri Forel (Hymenoptera: Formicidae) is a significant pest of several crops and forestry, also considered to reduce the carrying capacity of pastures. The most usual control method used in Latin America is the application of synthetic pesticides, mainly chlorpyrifos and fipronil. However, no studies have assessed the effects of these agrochemicals on natural enemies of ants. We aimed to evaluate the efficiency of these pesticides on leaf-cutter ants' control and to test their effect on phorid fly parasitoids. Chlorpyrifos failed to exert complete control over ant colonies in the field and was gravely detrimental to specific parasitoids, reducing their percentage of parasitism, pupal survivorship, and adult longevity. Fipronil, however, exerted complete control over the treated colonies. Laboratory tests using both pesticides, either on ants from foraging trails or on pupariae, showed that chlorpyrifos and fipronil decreased larval and pupal survivorship, as well as adult longevity of parasitoids, in comparison to controls. In conclusion, these pesticides will likely affect parasitoids with regard to their reproductive capacity, leading to the decreased levels of natural parasitism observed in the field after treatments. We discuss why neither pesticide should be taken into account for integrated pest management programs.
PU  - OXFORD UNIV PRESS INC
PI  - CARY
PA  - JOURNALS DEPT, 2001 EVANS RD, CARY, NC 27513 USA
SN  - 0022-0493
SN  - 1938-291X
DA  - 2014 FEB
PY  - 2014
VL  - 107
IS  - 1
SP  - 105
EP  - 114
DO  - 10.1603/EC12498
AN  - WOS:000331151400013
AD  - Univ Nacl Quilmes, Dept Ciencia & Tecnol, Buenos Aires, DF, Argentina
M2  - Univ Nacl Quilmes
Y2  - 2014-03-19
ER  -

TY  - JOUR
AU  - Negroni, Matteo Antoine
AU  - Foitzik, Susanne
AU  - Feldmeyer, Barbara
TI  - Long-lived <i>Temnothorax</i> ant queens switch from investment in immunity to antioxidant production with age
T2  - SCIENTIFIC REPORTS
M3  - Article
AB  - Senescence is manifested by an increase in molecular damage and a deterioration of biological functions with age. In most organisms, body maintenance is traded-off with reproduction. This negative relationship between longevity and fecundity is also evident on the molecular level. Exempt from this negative trait association, social insect queens are both extremely long-lived and highly fecund. Here, we study changes in gene expression with age and fecundity in ant queens to understand the molecular basis of their long lifespan. We analyse tissue-specific gene expression in young founding queens and old fecund queens of the ant Temnothorax rugatulus. More genes altered their expression with age in the fat body than in the brain. Despite strong differences in ovary development, few fecundity genes were differentially expressed. Young founding queens invested in immunity (i.e. activation of Toll signalling pathway) and resistance against environmental and physiological stress (i.e. down-regulation of TOR pathway). Conversely, established older queens invested into anti-aging mechanisms through an overproduction of antioxidants (i.e. upregulation of catalase, superoxide dismutase). Finally, we identified candidate genes and pathways, potentially involved in the association between fertility and longevity in social insects and its proximate basis.
PU  - NATURE PORTFOLIO
PI  - BERLIN
PA  - HEIDELBERGER PLATZ 3, BERLIN, 14197, GERMANY
SN  - 2045-2322
DA  - 2019 MAY 13
PY  - 2019
VL  - 9
C7  - 7270
DO  - 10.1038/s41598-019-43796-1
AN  - WOS:000467709100012
AD  - Johannes Gutenberg Univ Mainz, Inst Organism & Mol Evolut, Mainz, Germany
AD  - Senckenberg Biodivers & Climate Res Ctr SBiK F, Mol Ecol, Frankfurt, Germany
Y2  - 2019-06-04
ER  -

TY  - JOUR
AU  - Heinze, Juergen
AU  - Giehr, Julia
TI  - The plasticity of lifespan in social insects
T2  - PHILOSOPHICAL TRANSACTIONS OF THE ROYAL SOCIETY B-BIOLOGICAL SCIENCES
M3  - Review
AB  - One of the central questions of ageing research is why lifespans of organisms differ so tremendously among related taxa and, even more surprising, among members of the same species. Social insects provide a particularly pronounced example for this. Here, we review previously published information on lifespan plasticity in social insects and provide new data on worker lifespan in the ant Cardiocondyla obscurior, which because of its relatively short lifespan is a convenient model to study ageing. We show that individual lifespan may vary within species with several reproductive and social traits, such as egg-laying rate, queen number, task, colony size and colony composition. For example, in Cardiocondyla, highly fecund queens live longer than reproductively less active queens, and workers tend to live longer when transferred into a novel social environment or, as we show with new data, into small colonies. We hypothesize that this plasticity of lifespan serves to maximize the reproductive output of the colony as a whole and thus the inclusive fitness of all individuals. The underlying mechanisms that link the social environment or reproductive status with lifespan are currently unresolved. Several studies in honeybees and ants indicate an involvement of nutrient-sensing pathways, but the details appear to differ among species.This article is part of the theme issue 'Ageing and sociality: why, when and how does sociality change ageing patterns?'
PU  - ROYAL SOC
PI  - LONDON
PA  - 6-9 CARLTON HOUSE TERRACE, LONDON SW1Y 5AG, ENGLAND
SN  - 0962-8436
SN  - 1471-2970
DA  - 2021 APR 26
PY  - 2021
VL  - 376
IS  - 1823
C7  - 20190734
DO  - 10.1098/rstb.2019.0734
AN  - WOS:000627307700015
AD  - Univ Regensburg, Zool Evolutionary Biol, D-93040 Regensburg, Germany
Y2  - 2021-04-16
ER  -

TY  - JOUR
AU  - Pekar, S.
AU  - Toft, S.
AU  - Hruskova, M.
AU  - Mayntz, D.
TI  - Dietary and prey-capture adaptations by which <i>Zodarion germanicum</i>, an ant-eating spider (Araneae: Zodariidae), specialises on the Formicinae
T2  - NATURWISSENSCHAFTEN
M3  - Article
AB  - There has been considerable recent interest in the biology of spiders that specialise on ants as prey, but previous studies have tended to envisage the level of adaptation as being to ants as a group. In this paper, we provide evidence that Zodarion germanicum is a spider that has dietary and venom adaptations by which it targets a particular subset of ants, the subfamily Formicinae. We reared spiders from first instar in the laboratory on three different diets: formicine ants only, myrmicine ants only and mixed (both formicine and myrmicine ants). Fitness-related life-history parameters were determined, and we found that the spiders on the formicine-only diet lived longer and grew at a faster rate. Lipid, carbon and nitrogen compositions of ants were analysed, but we found no evidence of formicines differing from myrmicines in macro-nutrient content. This suggests that effects on longevity and growth depended on more specific nutrients or on compounds the prey uses for defence. We investigated how efficient Z. germanicum was at paralysing different ants and our findings suggest that the spider's venom is especially effective against formicines. Taken together, our findings suggest that Z. germanicum has evolved specialisation at the level of targeting a particular ant subfamily, the Formicinae.
PU  - SPRINGER
PI  - NEW YORK
PA  - ONE NEW YORK PLAZA, SUITE 4600, NEW YORK, NY, UNITED STATES
SN  - 0028-1042
SN  - 1432-1904
DA  - 2008 MAR
PY  - 2008
VL  - 95
IS  - 3
SP  - 233
EP  - 239
DO  - 10.1007/s00114-007-0322-3
AN  - WOS:000253201700008
AD  - Masaryk Univ, Fac Sci, Inst Bot & Zool, CS-61137 Brno, Czech Republic
AD  - Aarhus Univ, Dept Ecol & Genet, DK-8000 Aarhus C, Denmark
AD  - Univ Oxford, Dept Zool, Oxford OX1 3PS, England
Y2  - 2008-03-01
ER  -

TY  - JOUR
AU  - Csata, Eniko
AU  - Dussutour, Audrey
TI  - Nutrient regulation in ants (Hymenoptera: Formicidae): a review
T2  - MYRMECOLOGICAL NEWS
M3  - Review
AB  - As for all living organisms, the nutritional needs of ants change over time in response to varying environmental conditions and demands for growth, health, and reproduction. Solitary individuals regulate their nutritional intake to maintain an appropriate balance of nutrients by selectively choosing the quality and quantity of food that meet their nutritional requirements. For social organisms, such as ants, food collection for the entire colony relies on a few individuals whose nutritional requirements may be very different from those of other members of their colony. Recent studies have used an integrative framework, the "geometric framework", to better understand how living organisms regulate macronutrient intake to defend a specific nutrient "intake target". In this review, we first reveal how the geometric framework has been used to deepen our understanding of ant communal nutrition. Second, we describe how this framework might be used to also understand the nutritional strategies used by ants facing infection challenges. Lastly, we conclude with a brief discussion of the promising techniques that could be used in the future to improve our understanding of communal nutrition in ants.
PU  - OESTERREICHISCHE GESELL ENTOMOFAUNISTIK, C/O NATURHISTOR MUSEUM WIEN
PI  - WIEN
PA  - ZWEITE ZOOLOGISCHE ABTEILUNG (INSEKTEN), BURGRING 7, WIEN, AUSTRIA
SN  - 1994-4136
DA  - 2019 
PY  - 2019
VL  - 29
SP  - 111
EP  - 124
DO  - 10.25849/myrmecol.news_029:111
AN  - WOS:000482711800008
AD  - Babes Bolyai Univ, Hungarian Dept Biol & Ecol, Clinicilor 5-7, Cluj Napoca 400006, Romania
AD  - Univ Toulouse, CNRS, UPS, CBI,CRCA, F-31062 Toulouse, France
Y2  - 2019-01-01
ER  -

TY  - JOUR
AU  - TSCHINKEL, WR
TI  - FIRE ANT QUEEN LONGEVITY AND AGE - ESTIMATION BY SPERM DEPLETION
T2  - ANNALS OF THE ENTOMOLOGICAL SOCIETY OF AMERICA
M3  - Article
AB  - Because ant queens mate only at the beginning of their reproductive lives and draw on this stored sperm for every female produced, the sperm content of the queen''s spermatheca declines with age. The potential reproductive life of queens of the fire ant, Solenopsis invicta, was estimated in the field by determining the spermathecal sperm content of queens from colonies of increasing ages, and extrapolating their declining sperm counts to zero. Estimated potential life span was 6.77 yr for  Tallahassee, Fla, ants and 5.83 yr for Gainesville, Fla. [USA], ants. These methods may have general utility in studying the demography of social Hymenoptera.
PU  - OXFORD UNIV PRESS INC
PI  - CARY
PA  - JOURNALS DEPT, 2001 EVANS RD, CARY, NC 27513 USA
SN  - 0013-8746
SN  - 1938-2901
DA  - 1987 MAR
PY  - 1987
VL  - 80
IS  - 2
SP  - 263
EP  - 266
DO  - 10.1093/aesa/80.2.263
AN  - WOS:A1987G887200021
Y2  - 1987-03-01
ER  -

TY  - JOUR
AU  - Feldhaar, H
AU  - Fiala, B
AU  - Hashim, RB
AU  - Maschwitz, U
TI  - Patterns of the <i>Crematogaster</i>-<i>Macaranga</i> association:: The ant partner makes the difference
T2  - INSECTES SOCIAUX
M3  - Article
AB  - One of the most species-rich ant-plant mutualisms worldwide is the palaeotropical Crematogaster-Macaranga system. Although the biogeography and ecology of both partners have been extensively studied, little is known about the temporal structuring and the dynamics of the association. In this study we compared life-history traits of the specific Crematogaster (Decacrema) partner-ants and followed the development of ant colonies on eight different Macaranga host plant species, from colony founding on saplings to adult trees in a snapshot fashion. We found differences in the onset of alate production, queen number and mode of colony founding in the ant species and examined the consequences of these differences for the mutualism with the host plant.The lifespan of some host plants and their specific ant partners seemed to be well matched whereas on others we found an ontogenetic succession of specific partner ants. The partner ants of saplings or young plants often differed from specific partner ants found on larger trees of the same species. Not all specific Crematogaster species can re-colonize the crown region of adult trees, thus facilitating a change of ant species. Therefore lifespan of the ant colony as well as colony founding behaviour of the different partner ant species are important for these ontogenetic changes. The lifespan of a colony of two species can be prolonged via secondary polygyny. For the first time, also primary polygyny (pleometrosis) is reported from this myrmecophytic system.
PU  - SPRINGER BASEL AG
PI  - BASEL
PA  - PICASSOPLATZ 4, BASEL, 4052, SWITZERLAND
SN  - 0020-1812
SN  - 1420-9098
DA  - 2003 
PY  - 2003
VL  - 50
IS  - 1
SP  - 9
EP  - 19
DO  - 10.1007/s000400300002
AN  - WOS:000181930400003
AD  - Biozentrum, Theodor Boveri Inst Biowissensch, D-97074 Wurzburg, Germany
AD  - Univ Malaya, Inst Biol Sci, Kuala Lumpur 50603, Malaysia
AD  - Univ Frankfurt, Inst Zool, D-60054 Frankfurt, Germany
Y2  - 2003-01-01
ER  -

TY  - JOUR
AU  - Mashaly, Ashraf Mohamed Ali
TI  - <i>Monomorium</i> ant's trail pheromones: Glandular source, optimal concentration, longevity and specificity
T2  - JOURNAL OF ASIA-PACIFIC ENTOMOLOGY
M3  - Article
AB  - Many ants use pheromone trails to organize collective foraging. Trail pheromones are produced from different glandular sources and they may be specific to a single species or shared by a number of species. I investigated the source of trail pheromones in three Monomorium ant species: Monomorium niloticum (Emery), M. najrane (Collingwood S Agosti) and M. mayri (Ford). I also examined the optimal concentration, longevity and specificity of the pheromones. M. niloticum and M. najrane secrete trail pheromone from their venom glands, whereas M. mayri secrete trail pheromone from its Dufour's gland. The optimum concentration was 1.0 and 0.1 gaster equivalent (GE)/30 cm trail in M. niloticum, 1.0 GE in M. najrane and 5.0 GE in M. mayri. Longevity of the optimal concentration was about one day for all species. There is no species specificity among the three species of Monomorium in their trail pheromone. (C) Korean Society of Applied Entomology, Taiwan Entomological Society and Malaysian Plant Protection Society, 2009 Published by Elsevier B.V. All rights reserved.
PU  - KOREAN SOC APPLIED ENTOMOLOGY
PI  - SUWON
PA  - NATL INST AGRICULTURAL SCIENCE & TECHNOLOGY, DIVISION ENTOMOLOGY, RDA, 249 SEODUN-DONG, SUWON, 441-707, SOUTH KOREA
SN  - 1226-8615
SN  - 1876-7990
DA  - 2010 MAR
PY  - 2010
VL  - 13
IS  - 1
SP  - 23
EP  - 26
DO  - 10.1016/j.aspen.2009.11.001
AN  - WOS:000277276400004
AD  - King Saud Univ, Coll Sci, Dept Zool, POB 2455, Riyadh 11451, Saudi Arabia
AD  - Minia Univ, Coll Sci, Dept Zool, El Minia, Saudi Arabia
M2  - Minia Univ
Y2  - 2010-03-01
ER  -

TY  - JOUR
AU  - Sosiak, Christine
AU  - Cockx, Pierre
AU  - Suarez, Pablo Aragones
AU  - McKellar, Ryan
AU  - Barden, Phillip
TI  - Prolonged faunal turnover in earliest ants revealed by North American Cretaceous amber.
T2  - Current biology : CB
M3  - Journal Article
M3  - Research Support, Non-U.S. Gov't
AB  - All 14,000 extant ant species descended from the same common ancestor, which lived 140-120 million years ago (Ma).1,2 While modern ants began to diversify in the Cretaceous, recent fossil evidence has demonstrated that older lineages concomitantly occupied the same ancient ecosystems.3 These early-diverging ant lineages, or stem ants, left no modern descendants; however, they dominated the fossil record throughout the Cretaceous until their ultimate extinction sometime around the K-Pg boundary. Even as stem ant lineages appear to be diverse and abundant throughout the Cretaceous, the extent of their longevity in the fossil record and circumstances contributing to their extinction remain unknown.3 Here we report the youngest stem ants, preserved in 77 Ma Cretaceous amber from North Carolina, which illustrate unexpected morphological stability and lineage persistence in this enigmatic group, rivaling the longevity of contemporary ants. Through phylogenetic reconstruction and morphometric analyses, we find evidence that total taxic turnover in ants was not accompanied by a fundamental morphological shift, in contrast to other analogous stem extinctions such as theropod dinosaurs. While stem taxa showed broad morphological variation, high-density ant morphospace remained relatively constant through the last 100 million years, detailing a parallel, but temporally staggered, evolutionary history of modern and stem ants.
SN  - 1879-0445
DA  - 2024 04 22 (Epub 2024 Mar 22)
PY  - 2024
VL  - 34
IS  - 8
SP  - 1755
EP  - 1761.e6
DO  - 10.1016/j.cub.2024.02.058
AN  - MEDLINE:38521061
AD  - Biodiversity and Biocomplexity Unit, Okinawa Institute of Science and Technology Graduate University, Okinawa 904-0495, Japan; Department of Biological Sciences, New Jersey Institute of Technology, Newark, NJ 07102, USA. Electronic address: christine.sosiak@oist.jp.
AD  - Biology Department, University of Regina, Regina, SK S4S 0A2, Canada.
AD  - Biology Department, University of Regina, Regina, SK S4S 0A2, Canada; Royal Saskatchewan Museum, Regina, SK S4P 4W7, Canada. Electronic address: Ryan.McKellar@gov.sk.ca.
AD  - Department of Biological Sciences, New Jersey Institute of Technology, Newark, NJ 07102, USA; Division of Invertebrate Zoology, American Museum of Natural History, New York, NY 10024, USA. Electronic address: barden@njit.edu.
Y2  - 2024-04-25
ER  -

TY  - JOUR
AU  - Lucas, Eric R.
AU  - Privman, Eyal
AU  - Keller, Laurent
TI  - Higher expression of somatic repair genes in long-lived ant queens than workers
T2  - AGING-US
M3  - Article
AB  - Understanding why organisms senesce is a fundamental question in biology. One common explanation is that senescence results from an increase in macromolecular damage with age. The tremendous variation in lifespan between genetically identical queen and worker ants, ranging over an order of magnitude, provides a unique system to study how investment into processes of somatic maintenance and macromolecular repair influence lifespan. Here we use RNAseq to compare patterns of expression of genes involved in DNA and protein repair of age-matched queens and workers. There was no difference between queens and workers in 1-day-old individuals, but the level of expression of these genes increased with age and this up-regulation was greater in queens than in workers, resulting in significantly queen-biased expression in 2month-old individuals in both legs and brains. Overall, these differences are consistent with the hypothesis that higher longevity is associated with increased investment into somatic repair.
PU  - IMPACT JOURNALS LLC
PI  - ORCHARD PARK
PA  - 6666 E QUAKER ST, STE 1, ORCHARD PARK, NY 14127 USA
SN  - 1945-4589
DA  - 2016 SEP
PY  - 2016
VL  - 8
IS  - 9
SP  - 1940
EP  - 1951
DO  - 10.18632/aging.101027
AN  - WOS:000390311600011
AD  - Univ Lausanne, Dept Ecol & Evolut, Biophore, CH-1015 Lausanne, Switzerland
AD  - Univ Liverpool Liverpool Sch Trop Med, Dept Vector Biol, Pembroke Pl, Liverpool L3 5QA, Merseyside, England
AD  - Univ Haifa, Dept Evolutionary & Environm Biol, IL-31905 Haifa, Israel
AD  - Univ Haifa, Inst Evolut, IL-31905 Haifa, Israel
Y2  - 2017-01-11
ER  -

TY  - JOUR
AU  - Jemielity, Stephanie
AU  - Kimura, Masayuki
AU  - Parker, Karen M.
AU  - Parker, Joel D.
AU  - Cao, Xiaojian
AU  - Aviv, Abraham
AU  - Keller, Laurent
TI  - Short telomeres in short-lived males: what are the molecular and evolutionary causes?
T2  - AGING CELL
M3  - Article
AB  - Telomere length regulation is an important aspect of cell maintenance in eukaryotes, since shortened telomeres can lead to a number of defects, including impaired cell division. Although telomere length is correlated with lifespan in some bird species, its possible role in aging and lifespan determination is still poorly understood. Here we investigate telomere dynamics (changes in telomere length and attrition rate) and telomerase activity in the ant Lasius niger, a species in which different groups of individuals have evolved extraordinarily different lifespans. We found that somatic tissues of the short-lived males had dramatically shorter telomeres than those of the much longer-lived queens and workers. These differences were established early during larval development, most likely through faster telomere shortening in males compared with females. Workers did not, however, have shorter telomeres than the longer-lived queens. We discuss various molecular mechanisms that are likely to cause the observed sex-specific telomere dynamics in ants, including cell division, oxidative stress and telomerase activity. In addition, we discuss the evolutionary causes of such patterns in ants and in other species.
PU  - WILEY
PI  - HOBOKEN
PA  - 111 RIVER ST, HOBOKEN 07030-5774, NJ USA
SN  - 1474-9718
SN  - 1474-9726
DA  - 2007 APR
PY  - 2007
VL  - 6
IS  - 2
SP  - 225
EP  - 233
DO  - 10.1111/j.1474-9726.2007.00279.x
AN  - WOS:000244975600010
AD  - Univ Lausanne, Dept Ecol & Evolut, CH-1015 Lausanne, Switzerland
AD  - Univ Med & Dent New Jersey, New Jersey Med Sch, Ctr Human Dev & Aging, Newark, NJ 07103 USA
AD  - Univ Southampton, Sch Biol Sci, Southampton, Hants, England
Y2  - 2007-04-01
ER  -

TY  - JOUR
AU  - Enriquez, M. L.
AU  - Abril, S.
AU  - Diaz, M.
AU  - Gomez, C.
TI  - Nest site selection by the Argentine ant and suitability of artificial nests as a control tool
T2  - INSECTES SOCIAUX
M3  - Article
AB  - The Argentine ant is an invasive species that has been introduced worldwide causing devastating effects on entire ecosystems. Control strategies might be focused on slowing its rate of spread to limit its establishment inside yet non-invaded areas. For this, a better knowledge about nest selection is necessary to identify rapidly and accurately nest locations where to apply control measures. Herein, nest site selection by the Argentine ant, nests' physical characteristics and their longevity were studied in three invaded cork oak secondary forest. Results showed that this species shifts nest locations seasonally to keep appropriate microclimatic conditions, nesting mainly underneath rocks during cold and rainy months and in tree bases during warmer periods. The terrain features at micro-scale (orientation and slope) were found to influence the distribution of the Argentine ant nests beneath rocks. Additionally, artificial nests used as a control tool were tested, finding that their use may be suitable if they are set in appropriate locations and before the ants start migrating to winter aggregations.
PU  - SPRINGER BASEL AG
PI  - BASEL
PA  - PICASSOPLATZ 4, BASEL, 4052, SWITZERLAND
SN  - 0020-1812
SN  - 1420-9098
DA  - 2013 NOV
PY  - 2013
VL  - 60
IS  - 4
SP  - 507
EP  - 516
DO  - 10.1007/s00040-013-0317-3
AN  - WOS:000325707200010
AD  - Univ Girona, Dept Ciencies Ambientals, Girona 17071, Spain
Y2  - 2013-11-08
ER  -

TY  - JOUR
AU  - Mashaly, A. M. A.
TI  - Trail communication in two <i>Messor</i> species, <i>M. meridionalis</i> and <i>M. foreli</i> (Hymenoptera: Formicidae)
T2  - ITALIAN JOURNAL OF ZOOLOGY
M3  - Article
AB  - In two Messor species, M. meridionalis and M. foreli, glandular source, optimum concentration, longevity and interspecific responses of the trail pheromone were studied in the laboratory. Dufour's gland is the sole origin of the trail pheromone, and has no synergism with the content of the poison gland or the hindgut. Secretions of other gaster complex glands, as well as hindgut contents, in fact, did not evoke trail following. The optimum concentration of trail pheromone was found to be one gland equivalent/30 cm trail. This concentration demonstrated effective longevity for about 1 h. Interspecific trail-following tests indicate that signals mediating trail-following behaviour in these harvesting ants are not strictly species-specific.
PU  - TAYLOR & FRANCIS LTD
PI  - ABINGDON
PA  - 2-4 PARK SQUARE, MILTON PARK, ABINGDON OR14 4RN, OXON, ENGLAND
SN  - 1125-0003
SN  - 1748-5851
DA  - 2011 
PY  - 2011
VL  - 78
IS  - 4
SP  - 524
EP  - 531
DO  - 10.1080/11250003.2011.574648
AN  - WOS:000298578300014
AD  - King Saud Univ, Coll Sci, Dept Zool, POB 2455, Riyadh 11451, Saudi Arabia
AD  - Minia Univ, Fac Sci, Dept Zool, El Minia, Egypt
Y2  - 2011-01-01
ER  -

TY  - JOUR
AU  - Amarasinghe, Harindra E.
TI  - Species composition and nesting habits of ants in a hill-country home garden in Sri Lanka
T2  - ASIAN MYRMECOLOGY
M3  - Article
AB  - This study attempts to identify the ants nesting in a home garden in the hill-country of Sri Lanka and to describe their nest morphology with a view to using the same for their identification. A total of 21 ant species were recorded from the home garden by a combination of methods, and of these, eight also occurred indoors. A total of 1,363 nests belonging to 18 species inhabiting the home garden were encountered, and their external morphology is described. Nest longevity of these species varies greatly, from over 25 years in Myrmicaria brunnea to only a few weeks in some species. Only five species of ants nested indoors; selecting damp, shady and hidden locations and moving readily upon disturbance.
PU  - UNIV MALAYSIA SABAH
PI  - KOTA KINABALU
PA  - JALAN UMS, 88400, KOTA KINABALU, SABAH 00000, MALAYSIA
SN  - 1985-1944
DA  - 2010 
PY  - 2010
VL  - 3
SP  - 9
EP  - 20
AN  - WOS:000288048600003
AD  - Univ Peradeniya, Dept Zool, Fac Sci, Peradeniya, Sri Lanka
Y2  - 2010-01-01
ER  -

TY  - JOUR
AU  - Heinze, Juergen
AU  - Hanoeffner, Michaela
AU  - Delabie, Jacques H. C.
AU  - Schrempf, Alexandra
TI  - Methuselah's daughters: Paternal age has little effect on offspring number and quality in <i>Cardiocondyla</i> ants
T2  - ECOLOGY AND EVOLUTION
M3  - Article
AB  - Male age may directly or indirectly affect the fitness of their female mating partners and their joint progeny. While in some taxa of insects, old males make better mates and fathers, young males excel in others. Males of most social Hymenoptera are relatively short lived and because of testis degeneration have only a limited sperm supply. In contrast, the wingless fighter males of the ant Cardiocondyla obscurior live for several weeks and produce sperm throughout their lives. Wingless males engage in lethal combat with rival males and the winner of such fights can monopolize mating with all female sexuals that emerge in their nests over a prolonged timespan. Here, we investigate if male age has an influence on sperm quality, the queen's lifespan and productivity, and the size and weight of their offspring. Queens mated to one-week or six-week-old males did not differ in life expectancy and offspring production, but the daughters of young males were slightly heavier than those of old males. Our data suggest negligible reproductive senescence of C. obscurior males even at an age, which only few of them reach. This matches the reproductive strategy of Cardiocondyla ants, in which freshly emerging female sexuals rarely have the option to mate with males other than the one present in their natal nest.
PU  - WILEY
PI  - HOBOKEN
PA  - 111 RIVER ST, HOBOKEN 07030-5774, NJ USA
SN  - 2045-7758
DA  - 2018 DEC
PY  - 2018
VL  - 8
IS  - 23
SP  - 12066
EP  - 12072
DO  - 10.1002/ece3.4666
AN  - WOS:000454107200059
AD  - Univ Regensburg, LS Zool Evolut Biol, Regensburg, Germany
AD  - Cocoa Res Ctr CEPLAC, Myrmecol Lab, Ilheus, Bahia, Brazil
AD  - Santa Cruz State Univ DCAA, Ilheus, Bahia, Brazil
M2  - Cocoa Res Ctr CEPLAC
M2  - Santa Cruz State Univ DCAA
Y2  - 2019-01-07
ER  -

TY  - JOUR
AU  - Hartmann, Clara
AU  - Haschlar, Julia
AU  - Heinze, Juergen
AU  - Bernadou, Abel
TI  - Activity Patterns and Age-dependent Changes in Behavior in the Clonal Ant<i>Platythyrea punctata</i>
T2  - JOURNAL OF INSECT BEHAVIOR
M3  - Article
AB  - Age-based polyethism, wherein young individuals perform tasks within the nest and later transition to outside activities, is common among many social insects. This division of labor ensures the safety of workers with longer residual lifespans, such as brood caring nurses, and exposes only old individuals to increased extrinsic mortality risks. It appears however, that lifespan in workers is also shaped by intrinsic factors, such as senescence. The transition from nurse to forager is accompanied by various physiological and behavioral changes and seems to represent a crucial step in determining the subsequent life history of the individual. Here we investigate the daily activity pattern and detailed division of labor in colonies of the clonal antPlatythyrea punctatato better understand the dynamics of age polyethism in this peculiar species. We found thatP. punctatacolonies were mostly active during the day. At night, few workers were observed out of their nests. Workers showed a decrease in brood care and aggressive behavior over time. With increasing age individuals spent more time outside the nest and were more frequently observed walking. However, the transition to outside tasks did not follow a consistent time pattern in all colonies. Workers transitioning at a younger age seemed to die earlier than workers that began to forage later in life.
PU  - SPRINGER/PLENUM PUBLISHERS
PI  - NEW YORK
PA  - 233 SPRING ST, NEW YORK, NY 10013 USA
SN  - 0892-7553
SN  - 1572-8889
DA  - 2020 DEC
PY  - 2020
VL  - 33
IS  - 5-6
SP  - 149
EP  - 157
DO  - 10.1007/s10905-020-09756-8
AN  - WOS:000570838500001
C6  - SEP 2020
AD  - Univ Regensburg, Zool Evolutionary Biol, Univ Str 31, D-93053 Regensburg, Germany
Y2  - 2020-10-01
ER  -

TY  - JOUR
AU  - Modlmeier, Andreas P.
AU  - Foitzik, Susanne
AU  - Scharf, Inon
TI  - Starvation endurance in the ant Temnothorax nylanderi depends on group size, body size and access to larvae
T2  - PHYSIOLOGICAL ENTOMOLOGY
M3  - Article
AB  - Social interactions in animal groups can buffer environmental stress and may enhance survival under unfavourable conditions. In the present study, the impact on starvation endurance of social group, access to larvae and cold shock is studied in the ant Temnothorax nylanderi Forster. Resource sharing is expected to lead to grouped workers surviving longer than isolated ones. Access to larvae may increase longevity if larvae serve as food, or may interfere with survival if they induce caring behaviour in workers. Cold shock serves as a stress factor and a negative influence on survival is expected. The results show that isolated workers have a shorter lifespan than grouped workers, which in turn live for a shorter period than grouped workers with larvae. Beneficial group effects' contribute to group survival and the presence of larvae increases worker survival because the workers presumably feed on the larvae. Thus, improved starvation endurance may reflect an additional benefit of a social lifestyle. Moreover, variance in survival is lower for grouped workers than for isolated workers: group members not only demonstrate improved survival, but also smaller within-group differences. Although a negative influence on survival is the expected outcome, this type of thermal stress is found to have no direct impact on starvation endurance other than moderating the differences between isolated and grouped workers.
PU  - WILEY
PI  - HOBOKEN
PA  - 111 RIVER ST, HOBOKEN 07030-5774, NJ USA
SN  - 0307-6962
SN  - 1365-3032
DA  - 2013 MAR
PY  - 2013
VL  - 38
IS  - 1
SP  - 89
EP  - 94
DO  - 10.1111/phen.12007
AN  - WOS:000315492500011
AD  - Johannes Gutenberg Univ Mainz, Inst Zool, Mainz, Germany
AD  - Tel Aviv Univ, Dept Zool, IL-69978 Tel Aviv, Israel
Y2  - 2013-03-01
ER  -

TY  - JOUR
AU  - Tofolo, VC
AU  - Giannotti, E
TI  - Population dynamics of <i>Ectatomma brunneum</i> (Hymenoptera, Formicidae) under laboratory conditions
T2  - SOCIOBIOLOGY
M3  - Article
AB  - Ectatomma brunneum Smith is an ant of wide distribution in Latin America, occurring from Panama to Argentina, and it can be found all over Brazil, usually in areas with open vegetation such as forest edges or clearings, but also in crops, pastures and secondary vegetation. The population dynamics of insects has been studied by means of detailed description of the population mortality, using ecological life tables and specific age. After gathering the daily data, the life table and entropy were calculated; the value obtained for life expectancy was ex = 642.008 days, somewhat similar to the mean longevity for these ants (594.55 days). The value for entropy was H=0.513 (between 0.5 and 1.0), indicating few deaths of young individuals (first death on the 70(th) day) and making the survival curve of this species show a relatively convex aspect, with a gradual decrease as days went by.
PU  - UNIV ESTADUAL FEIRA SANTANA
PI  - FEIRA DE SANTANA
PA  - AV TRANSORDESTINA S N NOVO HORIZONTE, FEIRA DE SANTANA, BAHAI CEP44036-900, BRAZIL
SN  - 0361-6525
DA  - 2005 
PY  - 2005
VL  - 46
IS  - 3
SP  - 627
EP  - 636
AN  - WOS:000233224900013
AD  - Univ Estadual Paulista, Inst Biociencias, Dept Zool, BR-13506900 Rio Claro, SP, Brazil
Y2  - 2005-01-01
ER  -

TY  - JOUR
AU  - Heinze, Juergen
AU  - Frohschammer, S.
AU  - Bernadou, A.
TI  - Queen life-span and total reproductive success are positively associated in the ant <i>Cardiocondyla</i> cf. <i>kagutsuchi</i>
T2  - BEHAVIORAL ECOLOGY AND SOCIOBIOLOGY
M3  - Article
AB  - While reproduction and longevity are negatively correlated in a large number of animals, this fundamental trade-off appears to be absent from social insect queens. Here, we examine the distribution of the life-spans of queens and their mates and the age-trajectory of reproduction in experimental colonies of the Pacific tramp ant Cardiocondyla cf. kagutsuchi. Queens of Cardiocondyla are generally short-lived (0.5-2 years), which allows determining their lifetime reproductive success and establishing mortality tables. We show that the queen's total number of sexual offspring is positively associated with its life-span. Regular counts of eggs, larvae, and pupae suggest that more fecund queens live longer than less fecund queens and that an early onset of sexual production does not negatively affect the queen's life-span. This corroborates the view that the costs of reproduction are not born by the queen itself. The number of eggs present in colonies increased with queen's age until shortly before death, indicating negligible reproductive senescence. Sex ratios were strongly affected by the origin of queens but neither by colony size nor total productivity. Several queens produced only males late in their lives, suggesting the occurrence of sperm depletion. Male life-span was not correlated with any other studied trait. Our study shows that the ant genus Cardiocondyla provides a suitable model system to investigate the evolution of life-span in social insect queens and males.
PU  - SPRINGER
PI  - NEW YORK
PA  - ONE NEW YORK PLAZA, SUITE 4600, NEW YORK, NY, UNITED STATES
SN  - 0340-5443
SN  - 1432-0762
DA  - 2013 OCT
PY  - 2013
VL  - 67
IS  - 10
SP  - 1555
EP  - 1562
DO  - 10.1007/s00265-013-1567-9
AN  - WOS:000324104500002
AD  - Univ Regensburg, D-93040 Regensburg, Germany
Y2  - 2013-10-01
ER  -

TY  - JOUR
AU  - Graeff, Johannes
AU  - Jemielity, Stephanie
AU  - Parker, Joel D.
AU  - Parker, Karen M.
AU  - Keller, Laurent
TI  - Differential gene expression between adult queens and workers in the ant <i>Lasius niger</i>
T2  - MOLECULAR ECOLOGY
M3  - Article
AB  - Ants and other social insects forming large societies are generally characterized by marked reproductive division of labour. Queens largely monopolize reproduction whereas workers have little reproductive potential. In addition, some social insect species show tremendous lifespan differences between the queen and worker caste. Remarkably, queens and workers are usually genotypically identical, meaning that any phenotypic differences between the two castes arise from caste-specific gene expression. Using a combination of differential display, microarrays and reverse Northern blots, we found 16 genes that were differentially expressed between adult queens and workers in the ant Lasius niger, a species with highly pronounced reproductive division of labour and a several-fold lifespan difference between queens and workers. RNA ligase mediated rapid amplification of cDNA ends (RLM-RACE) and gene walking were used to further characterize these genes. On the basis of the molecular function of their nearest homologues, three genes appear to be involved in reproductive division of labour. Another three genes, which were exclusively overexpressed in queens, are possibly involved in the maintenance and repair of the soma, a candidate mechanism for lifespan determination. In-depth functional analyses of these genes are now needed to reveal their exact role.
PU  - WILEY
PI  - HOBOKEN
PA  - 111 RIVER ST, HOBOKEN 07030-5774, NJ USA
SN  - 0962-1083
SN  - 1365-294X
DA  - 2007 FEB
PY  - 2007
VL  - 16
IS  - 3
SP  - 675
EP  - 683
DO  - 10.1111/j.1365-294X.2007.03162.x
AN  - WOS:000243755800017
AD  - Univ Lausanne, Dept Ecol & Evolut, CH-1015 Lausanne, Switzerland
Y2  - 2007-02-01
ER  -

TY  - JOUR
AU  - Antonialli-Junior, WF
AU  - Giannotti, E
TI  - Temporal polyethism in workers of <i>Ectatomma edentatum</i> (Formicidae: Ponerinae)
T2  - SOCIOBIOLOGY
M3  - Article
AB  - In the present study, adult ants emerged from five nests kept under laboratory conditions were individually monitored in order to determine their longevity and observe their individual behavior in relation to age (temporal polyethism). Our results showed that most of the tasks related to colony maintenance were executed during the three first age intervals (comprising from 1 to 150 days of age), namely brood care, followed by grooming activities (self and allogrooming), nest maintenance activities (such as floor and nest inspection), and social related activities (antennating and food exchange among adults). Foraging activities were performed by ants in the higher age intervals.
PU  - UNIV ESTADUAL FEIRA SANTANA
PI  - FEIRA DE SANTANA
PA  - AV TRANSORDESTINA S N NOVO HORIZONTE, FEIRA DE SANTANA, BAHAI CEP44036-900, BRAZIL
SN  - 0361-6525
DA  - 2003 
PY  - 2003
VL  - 41
IS  - 2
SP  - 461
EP  - 478
AN  - WOS:000180459100016
AD  - UNESP, Dept Zool, Inst Biociencias, Caixa Postal 199, BR-13506900 Rio Claro, SP, Brazil
Y2  - 2003-01-01
ER  -

TY  - JOUR
AU  - Antonialli-Junior, William F.
AU  - Tofolo, Viviane Cristina
AU  - Giannotti, Edilberto
TI  - Population dynamics of <i>Ectatomma planidens</i> (Hymenoptera: Formicidae) under laboratory conditions
T2  - SOCIOBIOLOGY
M3  - Article
AB  - The ant Ectatomma planidens belongs to the subfamily Ectatomminae and it is abundantly found in the Neotropical region. Five colonies of such species were studied regarding their population dynamics in the laboratory, aiming to generate life tables and determine the entropy. The life expectancy curve of the workers indicated that in the first age interval, the value of e(x) = 142.55 approached the mean longevity of such workers (188.23 +/- 110.99 days). Upon reaching this mean longevity, there was a greater decline in the life expectancy, which tends to decrease gradually with the time. The value found for entropy was H = 0.739 (between 0.5 and 1.0), and the survival pattern of these individuals was characterized by high mortality in the first intervals and growing life expectancy as time went by.
PU  - UNIV ESTADUAL FEIRA SANTANA
PI  - FEIRA DE SANTANA
PA  - AV TRANSORDESTINA S N NOVO HORIZONTE, FEIRA DE SANTANA, BAHAI CEP44036-900, BRAZIL
SN  - 0361-6525
DA  - 2007 
PY  - 2007
VL  - 50
IS  - 3
SP  - 1005
EP  - 1013
AN  - WOS:000250180200019
AD  - Univ Estadual Mato Grosso do Sul, Ecol Lab, CInAM, BR-79904970 Dourados, MS, Brazil
AD  - Univ Estadual Paulista, Dept Zool, Inst Biociencias, BR-13506900 Rio Claro, SP, Brazil
Y2  - 2007-01-01
ER  -

TY  - JOUR
AU  - Cooling, Meghan
AU  - Hartley, Stephen
AU  - Sim, Dalice A.
AU  - Lester, Philip J.
TI  - The widespread collapse of an invasive species: Argentine ants (<i>Linepithema humile</i>) in New Zealand
T2  - BIOLOGY LETTERS
M3  - Article
AB  - Synergies between invasive species and climate change are widely considered to be a major biodiversity threat. However, invasive species are also hypothesized to be susceptible to population collapse, as we demonstrate for a globally important invasive species in New Zealand. We observed Argentine ant populations to have collapsed in 40 per cent of surveyed sites. Populations had a mean survival time of 14.1 years (95% CI = 12.9-15.3 years). Resident ant communities had recovered or partly recovered after their collapse. Our models suggest that climate change will delay colony collapse, as increasing temperature and decreasing rainfall significantly increased their longevity, but only by a few years. Economic and environmental costs of invasive species may be small if populations collapse on their own accord.
PU  - ROYAL SOC
PI  - LONDON
PA  - 6-9 CARLTON HOUSE TERRACE, LONDON SW1Y 5AG, ENGLAND
SN  - 1744-9561
DA  - 2012 JUN 23
PY  - 2012
VL  - 8
IS  - 3
SP  - 430
EP  - 433
DO  - 10.1098/rsbl.2011.1014
AN  - WOS:000303933300032
AD  - Victoria Univ Wellington, Ctr Biodivers & Restorat Ecol, Wellington, New Zealand
Y2  - 2012-06-13
ER  -

TY  - JOUR
AU  - Coulin, C.
AU  - Calcaterra, L. A.
AU  - Follett, P. A.
TI  - Fecundity and longevity of Argentine ant (Hymenoptera: Formicidae) queens in response to irradiation
T2  - JOURNAL OF APPLIED ENTOMOLOGY
M3  - Article
AB  - Irradiation is a post-harvest quarantine treatment option to control ants and other hitchhiker pests on fresh horticultural products traded between countries. As little is known about irradiation effects on ants, radiotolerance of the Argentine ant, Linepithema humile (Mayr) (Hymenoptera: Formicidae: Dolichoderinae), was studied to determine a dose sufficient for its control. Queens collected from Buenos Aires, Argentina, were irradiated with 30, 60, 90Gy or left untreated as controls, and then followed for 8weeks to evaluate their survival and fecundity. Overall queen survival and brood viability decreased with increasing irradiation dose. The number of eggs was reduced by 50%, 69% and 56% in the 30, 60 and 90Gy doses, respectively, compared with untreated control queens. The percentage of eggs that developed into larvae decreased from 41.1% in the control to 22.5%, 1.4%, and 0% in the 30, 60, and 90Gy treatments, respectively. Thus, the number of larvae was reduced by 69% in the 30Gy treatment compared with the control, only one larva was observed in the 60Gy treatment, and none in the 90Gy treatment. Only one pupa was observed in the 30Gy treatment and none in the 60 and 90Gy treatments during the 8-week experiment. Queens irradiated with 60 and 90Gy had significantly reduced longevity compared with queens treated with lower doses or untreated queens. Radiation dose >= 90Gy stopped brood development in Argentine ant queens and should be sufficient as a phytosanitary treatment. The radiotolerance of Argentine ant appears to be similar to that of two other important invasive ants.
PU  - WILEY
PI  - HOBOKEN
PA  - 111 RIVER ST, HOBOKEN 07030-5774, NJ USA
SN  - 0931-2048
SN  - 1439-0418
DA  - 2014 JUN
PY  - 2014
VL  - 138
IS  - 5
SP  - 355
EP  - 360
DO  - 10.1111/jen.12076
AN  - WOS:000335780100005
AD  - Fdn Estudio Especies Invas, Buenos Aires, DF, Argentina
AD  - ARS, USDA, US Pacific Basin Agr Res Ctr, Hilo, HI USA
M2  - Fdn Estudio Especies Invas
Y2  - 2014-06-11
ER  -

TY  - JOUR
AU  - Hartke, Juliane
AU  - Ceron-Noriega, Alejandro
AU  - Stoldt, Marah
AU  - Sistermans, Tom
AU  - Kever, Marion
AU  - Fuchs, Jenny
AU  - Butter, Falk
AU  - Foitzik, Susanne
TI  - Long live the host! Proteomic analysis reveals possible strategies for parasitic manipulation of its social host
T2  - MOLECULAR ECOLOGY
M3  - Article
AB  - Parasites with complex life cycles often manipulate the phenotype of their intermediate hosts to increase the probability of transmission to their definitive hosts. Infection with Anomotaenia brevis, a cestode that uses Temnothorax nylanderi ants as intermediate hosts, leads to a multiple-fold extension of host lifespan and to changes in behaviour, morphology and colouration. The mechanisms behind these changes are unknown, as is whether the increased longevity is achieved through parasite manipulation. Here, we demonstrate that the parasite releases proteins into its host with functions that might explain the observed changes. These parasitic proteins make up a substantial portion of the proteome of the hosts' haemolymph, and thioredoxin peroxidase and superoxide dismutase, two antioxidants, exhibited the highest abundances among them. The largest part of the secreted proteins could not be annotated, indicating they are either novel or severely altered during recent coevolution to function in host manipulation. We also detected shifts in the hosts' proteome with infection, in particular an overabundance of vitellogenin-like A in infected ants, a protein that regulates division of labour in Temnothorax ants, which could explain the observed behavioural changes. Our results thus suggest two different strategies that might be employed by this parasite to manipulate its host: secreting proteins with immediate influence on the host's phenotype and altering the host's translational activity. Our findings highlight the intricate molecular interplay required to influence the phenotype of a host and point to potential signalling pathways and genes involved in parasite-host communication.
PU  - WILEY
PI  - HOBOKEN
PA  - 111 RIVER ST, HOBOKEN 07030-5774, NJ USA
SN  - 0962-1083
SN  - 1365-294X
DA  - 2023 NOV
PY  - 2023
VL  - 32
IS  - 21
SP  - 5877
EP  - 5889
DO  - 10.1111/mec.17155
AN  - WOS:001119318900001
C6  - OCT 2023
AD  - Johannes Gutenberg Univ Mainz, Inst Organism & Mol Evolut, Mainz, Germany
AD  - Inst Mol Biol, Mainz, Germany
AD  - Heidelberg Univ Hosp, Ctr Infect Dis, Parasitol Unit, Neuenheimer Feld 324, D-69210 Heidelberg, Germany
Y2  - 2023-12-19
ER  -

TY  - JOUR
AU  - Vieira, Alexsandro Santana
AU  - Fernandes, Wedson Desiderio
AU  - Antonialli-Junior, William Fernando
TI  - Temporal polyethism, life expectancy, and entropy of workers of the ant Ectatomma vizottoi Almeida, 1987 (Formicidae: Ectatomminae)
T2  - ACTA ETHOLOGICA
M3  - Article
AB  - We investigated the changes in the behavioral repertoire over the course of life and determined the life expectancy and entropy of workers of the ant Ectatomma vizottoi. Newly emerged ants were individually marked with model airplane paint for observation of behaviors and determination of the age and life expectancy. Ants were divided into two groups: young and old workers. The 36 behaviors observed were divided into eight categories. Workers exhibit a clear division of tasks throughout their lives, with young workers performing more tasks inside the colony and old workers, outside, unlike species that have small colonies. This species also exhibits an intermediate life expectancy compared to workers of other species that are also intermediary in size. This supports the hypothesis of a relationship between size and maximum life expectancy, but it also suggests that other factors may also be acting in concert. Entropy value shows a high mortality rate during the first life intervals.
PU  - SPRINGER HEIDELBERG
PI  - HEIDELBERG
PA  - TIERGARTENSTRASSE 17, D-69121 HEIDELBERG, GERMANY
SN  - 0873-9749
SN  - 1437-9546
DA  - 2010 MAY
PY  - 2010
VL  - 13
IS  - 1
SP  - 23
EP  - 31
DO  - 10.1007/s10211-010-0069-2
AN  - WOS:000277696400003
AD  - Fundacao Univ Fed Grande Dourados, Programa Posgrad Entomol & Conservacao Biodiversi, Fac Ciencias Biol & Ambientais, BR-79804970 Dourados, MS, Brazil
AD  - Univ Estadual Mato Grosso do Sul 351, Ecol Lab, Ctr Integrado Anal & Monitoramento Ambiental, BR-79804907 Dourados, MS, Brazil
M2  - Univ Estadual Mato Grosso do Sul 351
Y2  - 2010-05-01
ER  -

TY  - JOUR
AU  - RAIGNIER, A
TI  - ORIGIN OF NEW SOCIETIES OF DRIVER ANTS (HYMENOPTERA, FORMICIDAE, DORYLINAE)
T2  - INSECTES SOCIAUX
M3  - Article
PU  - BIRKHAUSER VERLAG AG
PI  - BASEL
PA  - VIADUKSTRASSE 40-44, PO BOX 133, CH-4010 BASEL, SWITZERLAND
SN  - 0020-1812
DA  - 1972 
PY  - 1972
VL  - 19
IS  - 3
SP  - 153
EP  - &
DO  - 10.1007/BF02226624
AN  - WOS:A1972O260000002
Y2  - 1972-01-01
ER  -

TY  - JOUR
AU  - Shibao, Harunobu
AU  - Morimoto, Masahiro
AU  - Okumura, Yukako
AU  - Shimada, Masakazu
TI  - Fitness Costs and Benefits of Ant Attendance and Soldier Production for the Social Aphid <i>Pseudoregma bambucicola</i> (Homoptera: Aphididae: Hormaphidinae)
T2  - SOCIOBIOLOGY
M3  - Article
AB  - We investigated ecological and behavioral aspects of the symbiotic interaction between ants and P bambucicola in Kagoshima, Southern Japan, for one year. In particular, we evaluated the effects of ants and soldiers oil colony growth, predator abundance, and Colony persistence to understand the fitness costs and benefits of ant attendance and soldier production for Pseudoregma bambucicola. Although many aphid colonies were initially attended by the ants Lasmsjaponicus or Crematogaster osakensis, most colonies were abandoned by the ants and failed to obtain long-term ant attendance. Unattended colonies, including, those abandoned by ants, often produced numerous soldiers and achieved larger colony size. In contrast, colonies continuously attended by ants Usually had no soldiers and attained smaller colony size. In a laboratory test, in which aphids were reared in the absence of ants for 48 hrs, it was confirmed that aphids from ant-attended colonies produced no or far fewer soldiers than those from unattended colonies, and that both types of aphid produced about the same number of progeny. These results suggest that ants frequently prey upon the aphids they attend, and that the aphids invest. less in soldiers when they are attended by ants. In ant-attended colonies, aphids have a smaller body size and were reproductively less active than in colonies Without ant attendance. Nonetheless, ant-attended colonies were rarely attacked by natural enemies, and showed greater longevity than unattended colonies, although sterile soldiers contributed to the long lifespan of unattended colonies. These data indicate that the symbiotic relationship between ants and P bambucicola is facultatively mutualistic, and that ants confer a fitness benefit on the aphid colonies by providing more effective protection than sterile soldiers, even though ant attendance has a negative influence on the growth and reproduction of the aphids. It is conceivable that P bambucicola has two defensive strategies: association with ants as a first choice; and then soldier production. When the aphids fail to secure long-term ant protection, they may resort to costly soldier production, thereby increasing the colony-level fitness.
PU  - UNIV ESTADUAL FEIRA SANTANA
PI  - FEIRA DE SANTANA
PA  - AV TRANSORDESTINA S N NOVO HORIZONTE, FEIRA DE SANTANA, BAHAI CEP44036-900, BRAZIL
SN  - 0361-6525
DA  - 2009 
PY  - 2009
VL  - 54
IS  - 3
SP  - 673
EP  - 698
AN  - WOS:000271544900001
AD  - Univ Tokyo, Dept Syst Sci Biol, Tokyo 1538902, Japan
AD  - Kagoshima Univ, Fac Sci, Lab Biodivers, Kagoshima 8908580, Japan
Y2  - 2009-01-01
ER  -

TY  - JOUR
AU  - Lacerda, F. G.
AU  - Della Lucia, T. M. C.
AU  - Sousa-Souto, L.
AU  - De Souza, D. J.
TI  - Age Polyethism in <i>Atta sexdens</i> (Linnaeus) (Hymenoptera: Formicidae
T2  - SOCIOBIOLOGY
M3  - Article
AB  - This study aimed to verify age polyethism occurrence in medium-sized (cephalic capsule = 2.3 +/- 0.21 mm) and small-sized (cc = 1.4 +/- 0.10 mm) workers from Atta sexdens (Linnaeus) colonies. Four laboratory colonies were used, and they were maintained at 25 +/- 2 degrees C, with 75 +/- 3% relative humidity and a 12-hour photoperiod. Workers from these colonies were marked after their emergence and observed throughout their lifetime to determine which tasks they performed. The number of ants performing each activity was analyzed using linear mixed-effect models (LME), considering the temporal effect and the block design (colonies). We found that fungal garden maintenance tasks were frequent for both sizes, but their occurrence decreased significantly from the ninth week. The foraging activity occurred gradually in both sizes, with stabilization in the number of workers from the fourth week onwards and declined in the last three weeks of lifespan. Waste management tasks occurred throughout life but were more frequent during the first two weeks of life, in both medium and small workers. Therefore, age polyethism may be related to all activities; however, foraging tasks presented a distinct pattern compared to tasks in the fungus garden and refuse dump, where younger ants were more frequently observed.
PU  - UNIV ESTADUAL FEIRA SANTANA
PI  - FEIRA DE SANTANA
PA  - AV TRANSORDESTINA S N NOVO HORIZONTE, FEIRA DE SANTANA, BAHAI CEP44036-900, BRAZIL
SN  - 0361-6525
DA  - 2020 DEC
PY  - 2020
VL  - 67
IS  - 4
SP  - 508
EP  - 513
DO  - 10.13102/sociobiology.v67i4.5081
AN  - WOS:000603426700004
AD  - Univ Fed Espirito Santo, Dept Biol DBIO, Alegre, ES, Brazil
AD  - Univ Fed Vicosa, Dept Anim Biol DBA, Vicosa, MG, Brazil
AD  - Univ Fed Sergipe, Dept Ecol DECO, Sao Cristovao, SE, Brazil
AD  - Fed Univ Tocantins, Dept Plant Prod, Gurupi, TO, Brazil
Y2  - 2021-01-18
ER  -

TY  - JOUR
AU  - Zhou, A. M.
AU  - Kuang, B. Q.
AU  - Gao, Y. R.
AU  - Wang, M. -Q.
TI  - Ant tending impairs performance of <i>Aenasius bambawalei</i> by manipulating the honeydew composition produced by <i>Phenacoccus solenopsis</i>
T2  - JOURNAL OF APPLIED ENTOMOLOGY
M3  - Article
AB  - Honeydew produced by hemipterans is known as a possible kairomonal resource for parasitoids. The application of artificial honeydew effectively improves the performance of natural enemies. Aenasius bambawalei is a particularly dominant and aggressive endoparasitoid of the invasive mealybug Phenacoccus solenopsis. Our previous study showed that tending by the ghost ant Tapinoma melanocephalum significantly reduced the parasitism of A.bambawalei. We hypothesize that ghost ant tending influences host location of parasitoids by manipulating the composition of the honeydew produced by mealybugs. In this study, we tested whether the honeydew composition differs between treatments with and without ant attendance and whether changes in the honeydew influence the performance of A.bambawalei. Our results show that the sucrose concentration increased significantly in the ant-attendance treatment but decreased when ant attendance was switched to an ant-exclusion treatment; the inverse was true for the glucose concentration. Compared with the plastic honeydew treatment (mealybug with ant attendance), parasitoids spent much more time searching, had longer lifespans and showed higher parasitism on filter papers treated with natural honeydew (mealybug without any pre-treatment) and those treated with convalescent honeydew (mealybug having experienced ant attendance and then switched to ant exclusion). These results support the hypothesis that ant tending influences the performance of parasitoids by manipulating honeydew composition.
PU  - WILEY-BLACKWELL
PI  - HOBOKEN
PA  - 111 RIVER ST, HOBOKEN 07030-5774, NJ USA
SN  - 0931-2048
SN  - 1439-0418
DA  - 2016 MAY
PY  - 2016
VL  - 140
IS  - 4
SP  - 268
EP  - 276
DO  - 10.1111/jen.12240
AN  - WOS:000374494400004
AD  - Huazhong Agr Univ, Coll Plant Sci & Technol, Hubei Insect Resources Utilizat & Sustainable Pes, Wuhan, Peoples R China
AD  - South China Agr Univ, Red Imported Fire Ant Res Ctr, Guangzhou, Guangdong, Peoples R China
Y2  - 2016-06-01
ER  -

TY  - JOUR
AU  - HENDERSON, G
AU  - AKRE, RD
TI  - BIOLOGY OF THE MYRMECOPHILOUS CRICKET, MYRMECOPHILA-MANNI (ORTHOPTERA, GRYLLIDAE)
T2  - JOURNAL OF THE KANSAS ENTOMOLOGICAL SOCIETY
M3  - Article
AB  - Crickets were collected from colonies of 5 species of ants in southeastern Washington, [USA] but the western thatching ant, Formica obscuripes Forel, seems to be the primary host for these inquiliness. These crickets are generally treated in a hostile manner by worker ants and avoid attack only through their constant alertness and rapid escape behavior. However, the crickets mimic the antennal signals of worker ants which permits them to engage in trophallaxis with the ants. They also frequently strigilate on the bodies of ants, presumably to acquire nourishment or colony odor. The mating behavior of these crickets is similar to that described for other, free-living crickets in that the female is on top of the male while in copula. However, in Myrmecophila manni, a male signals the female of his readiness to mate and runs under her when she is in the proper mating position. The eggs, 1.1 mm long, are laid into holes in the substrate. This probably shields them from attack by the ants. Hatching in the field occurs in mid-July, and is synchronized at all colonies. The crickets probably disperse from nest to nest using the foraging trails of the ants that frequently overlap.
PU  - KANSAS ENTOMOLOGICAL SOC
PI  - LAWRENCE
PA  - PO BOX 368, LAWRENCE, KS 66044 USA
SN  - 0022-8567
SN  - 1937-2353
DA  - 1986 JUL
PY  - 1986
VL  - 59
IS  - 3
SP  - 454
EP  - 467
AN  - WOS:A1986D986800007
Y2  - 1986-07-01
ER  -

TY  - JOUR
AU  - Remolina, Silvia C.
AU  - Hughes, Kimberly A.
TI  - Evolution and mechanisms of long life and high fertility in queen honey bees
T2  - AGE
M3  - Article
AB  - Honey bees (Apis mellifera) are eusocial insects that exhibit striking caste-specific differences in longevity. Queen honey bees live on average 1-2 years whereas workers live on average 15-38 days in the summer and 150-200 days in the winter. Previous studies of senescence in the honey bee have focused on establishing the importance of extrinsic mortality factors (predation, weather) and behavior (nursing and foraging) in worker bee longevity. However, few studies have tried to elucidate the mechanisms that allow queen honey bees to achieve their long lifespan without sacrificing fecundity. Here, we review both types of studies and emphasize the importance of understanding both proximate and ultimate causes of the unusual life history of honey bee queens.
PU  - SPRINGER
PI  - DORDRECHT
PA  - VAN GODEWIJCKSTRAAT 30, 3311 GZ DORDRECHT, NETHERLANDS
SN  - 0161-9152
SN  - 1574-4647
DA  - 2008 SEP
PY  - 2008
VL  - 30
IS  - 2-3
SP  - 177
EP  - 185
DO  - 10.1007/s11357-008-9061-4
AN  - WOS:000258881300011
AD  - Univ Illinois, Dept Anim Biol, Urbana, IL 61801 USA
AD  - Univ Illinois, Inst Genom Biol, Urbana, IL 61801 USA
Y2  - 2008-09-01
ER  -

TY  - JOUR
AU  - Braganca, M. A. L.
AU  - Arruda, F. V.
AU  - Souza, L. R. R.
AU  - Martins, H. C.
AU  - Della Lucia, T. M. C.
TI  - Phorid Flies Parasitizing Leaf-Cutting Ants: Their Occurrence, Parasitism Rates, Biology and the First Account of Multiparasitism
T2  - SOCIOBIOLOGY
M3  - Article
AB  - The leaf-cutting ants Atta sexdens (Linnaeus) and Atta laevigata (Smith) were parasitized by the following phorid flies: Apocephalus attophilus Borgmeier, Apocephalus vicosae Disney, Myrmosicarius grandicornis Borgmeier and species of Eibesfeldtphora Disney. The area of occurrence of phorids parasitizing A. sexdens was extended to include Central Brazil. The rate of parasitism on A. sexdens was three times lower than the rate found on A. laevigata; the most common flies were, respectively, M. grandicornis in A. sexdens and A. attophilus in A. laevigata. This last phorid showed the shortest life span but the higher percentage of emergence. Multiparasitism on workers of A. sexdens and of A. laevigata involving three combinations of four phorid species was rare and is here related for the first time for leaf-cutting ants.
PU  - UNIV ESTADUAL FEIRA SANTANA
PI  - FEIRA DE SANTANA
PA  - AV TRANSORDESTINA S N NOVO HORIZONTE, FEIRA DE SANTANA, BAHAI CEP44036-900, BRAZIL
SN  - 0361-6525
DA  - 2016 DEC
PY  - 2016
VL  - 63
IS  - 4
SP  - 1015
EP  - 1021
DO  - 10.13102/sociobiology.v63i4.1077
AN  - WOS:000393306200002
AD  - Univ Fed Tocantins, Porto Nacl, TO, Brazil
AD  - Univ Estadual Goias, Anapolis, Go, Brazil
AD  - Univ Fed Vicosa, Vicosa, MG, Brazil
Y2  - 2017-03-01
ER  -

TY  - JOUR
AU  - Korb, Judith
AU  - Heinze, Juergen
TI  - Ageing and sociality: why, when and how does sociality change ageing patterns?
T2  - PHILOSOPHICAL TRANSACTIONS OF THE ROYAL SOCIETY B-BIOLOGICAL SCIENCES
M3  - Editorial Material
AB  - Individual lifespans vary tremendously between and also within species, but the proximate and ultimate causes of different ageing speeds are still not well understood. Sociality appears to be associated with the evolution of greater longevity and probably also with a larger plasticity of the shape and pace of ageing. For example, reproductives of several termites and ants reach lifespans that surpass those of their non-reproductive nestmates by one or two decades. In this issue, 15 papers explore the interrelations between sociality and individual longevity in both, group-living vertebrates and social insects. Here, we briefly give an overview of the contents of the various contributions, including theoretical and comparative studies, and we explore the similarities and dissimilarities in proximate mechanisms underlying ageing among taxa, with particular emphasis on nutrient-sensing pathways and, in insects, juvenile hormone. These studies point to an underestimated role of more downstream processes. We highlight the need for reliable transcriptomic markers of ageing and a comprehensive ageing theory of social animals, which includes the reproductive potential of workers, and considers the fact that social insect queens reach maturity only after a prolonged period of producing non-reproductive workers.This article is part of the theme issue 'Ageing and sociality: why, when and how does sociality change ageing patterns?'
PU  - ROYAL SOC
PI  - LONDON
PA  - 6-9 CARLTON HOUSE TERRACE, LONDON SW1Y 5AG, ENGLAND
SN  - 0962-8436
SN  - 1471-2970
DA  - 2021 APR 26
PY  - 2021
VL  - 376
IS  - 1823
C7  - 20190727
DO  - 10.1098/rstb.2019.0727
AN  - WOS:000627307700009
AD  - Univ Freiburg, Dept Evolutionary Biol & Ecol, Hauptstr 1, D-79104 Freiburg, Germany
AD  - Univ Regensburg, Dept Zool Evolutionary Biol, Univ Str, D-93040 Regensburg, Germany
Y2  - 2021-04-26
ER  -

TY  - JOUR
AU  - REINBERG, DANNY  (contact); DESPLAN, CLAUDE
TI  - Aging and rejuvenation: An ant model to study the regulation of longevity
M3  - Awarded Grant
AB  - Aging and rejuvenation: An ant model to study the regulation of longevity Project narrative: Lifespan varies by up to 10-fold between different ant castes. In Harpegnathos saltator, environmental triggers result in caste switches between non-reproductive workers and reproductive pseudo-queens (gamergates), accompanied by a dramatic 5-fold altered lifespan. These features of aging plasticity foster studies to identify longevity genes and characterize their molecular functions in regulating aging and rejuvenation in Harpegnathos.
DA  - 2018 
PY  - 2018
AN  - GRANTS:10018898
G1  - 1R01AG058762-01; 9501062; R01AG058762
AD  - NEW YORK UNIVERSITY SCHOOL OF MEDICINE
AD  - NEW YORK UNIVERSITY SCHOOL OF MEDICINE
Y2  - 2023-12-08
ER  -

TY  - JOUR
AU  - Korb, Judith
AU  - Meusemann, Karen
AU  - Aumer, Denise
AU  - Bernadou, Abel
AU  - Elsner, Daniel
AU  - Feldmeyer, Barbara
AU  - Foitzik, Susanne
AU  - Heinze, Juergen
AU  - Libbrecht, Romain
AU  - Lin, Silu
AU  - Majoe, Megha
AU  - Kuhn, Jose Manuel Monroy
AU  - Nehring, Volker
AU  - Negroni, Matteo A.
AU  - Paxton, Robert J.
AU  - Seguret, Alice C.
AU  - Stoldt, Marah
AU  - Flatt, Thomas
A1  - So-Long Consortium
TI  - Comparative transcriptomic analysis of the mechanisms underpinning ageing and fecundity in social insects
T2  - PHILOSOPHICAL TRANSACTIONS OF THE ROYAL SOCIETY B-BIOLOGICAL SCIENCES
M3  - Article
AB  - The exceptional longevity of social insect queens despite their lifelong high fecundity remains poorly understood in ageing biology. To gain insights into the mechanisms that might underlie ageing in social insects, we compared gene expression patterns between young and old castes (both queens and workers) across different lineages of social insects (two termite, two bee and two ant species). After global analyses, we paid particular attention to genes of the insulin/insulin-like growth factor 1 signalling (IIS)/target of rapamycin (TOR)/juvenile hormone (JH) network, which is well known to regulate lifespan and the trade-off between reproduction and somatic maintenance in solitary insects. Our results reveal a major role of the downstream components and target genes of this network (e.g. JH signalling, vitellogenins, major royal jelly proteins and immune genes) in affecting ageing and the caste-specific physiology of social insects, but an apparently lesser role of the upstream IIS/TOR signalling components. Together with a growing appreciation of the importance of such downstream targets, this leads us to propose the TI-J-LiFe (TOR/IIS-JH-Lifespan and Fecundity) network as a conceptual framework for understanding the mechanisms of ageing and fecundity in social insects and beyond.This article is part of the theme issue 'Ageing and sociality: why, when and how does sociality change ageing patterns?'
PU  - ROYAL SOC
PI  - LONDON
PA  - 6-9 CARLTON HOUSE TERRACE, LONDON SW1Y 5AG, ENGLAND
SN  - 0962-8436
SN  - 1471-2970
DA  - 2021 APR 26
PY  - 2021
VL  - 376
IS  - 1823
C7  - 20190728
DO  - 10.1098/rstb.2019.0728
AN  - WOS:000627307700016
AD  - Univ Freiburg, Inst Biol Zool 1, Dept Evolutionary Biol & Ecol, Hauptstr 1, D-79104 Freiburg, Breisgau, Germany
AD  - CSIRO Natl Res Collect Australia, Australian Natl Insect Collect, Clunies Ross St, Canberra, ACT 2601, Australia
AD  - Mol Ecol Res Grp, Dev Zool, Hoher Weg 4, D-06099 Halle, Saale, Germany
AD  - Univ Regensburg, Zool Evolutionary Biol, Univ Str 31, D-93040 Regensburg, Germany
AD  - Senckenberg Biodivers & Climate Res Ctr SBiK F, Mol Ecol, Georg Voigt Str 14-16, D-60325 Frankfurt, Germany
AD  - Johannes Gutenberg Univ Mainz, Inst Organism & Mol Evolut IOME, Hanns Dieter Husch Weg 15, D-55128 Mainz, Germany
AD  - Martin Luther Univ Halle Wittenberg, Inst Biol, Hoher Weg 8, D-06120 Halle, Germany
AD  - Univ Munster, Inst Evolut & Biodivers, Hufferstr 1, D-48149 Munster, Germany
AD  - Univ Fribourg, Dept Biol, Chemin Musee 10, CH-1700 Fribourg, Switzerland
M2  - Mol Ecol Res Grp
Y2  - 2021-04-26
ER  -

TY  - JOUR
AU  - Favreau, Emeline
AU  - Martinez-Ruiz, Carlos
AU  - Santiago, Leandro Rodrigues
AU  - Hammond, Robert L.
AU  - Wurm, Yannick
TI  - Genes and genomic processes underpinning the social lives of ants
T2  - CURRENT OPINION IN INSECT SCIENCE
M3  - Review
AB  - The > 15 000 ant species are all highly social and show great variation in colony organization, complexity and behavior. The mechanisms by which such sociality evolved, as well as those underpinning the elaboration of ant societies since their similar to 140 million year old common ancestor, have long been pondered. Here, we review recent insights generated using various genomic approaches. This includes understanding the molecular mechanisms underlying caste differentiation and the diversity of social structures, studying the impact of eusociality on genomic evolutionary rates, and investigating gene expression changes associated with differences in lifespan between castes. Furthermore, functional studies involving RNAi and CRISPR have recently been successfully applied to ants, opening the door to exciting research that promises to revolutionize the understanding of the evolution and diversification of social living.
PU  - ELSEVIER
PI  - AMSTERDAM
PA  - RADARWEG 29, 1043 NX AMSTERDAM, NETHERLANDS
SN  - 2214-5745
SN  - 2214-5753
DA  - 2018 FEB
PY  - 2018
VL  - 25
SP  - 83
EP  - 90
DO  - 10.1016/j.cois.2017.12.001
AN  - WOS:000429650600013
AD  - Queen Mary Univ London, Sch Biol & Chem Sci, Organismal Biol Dept, Mile End Rd, London E1 4NS, England
AD  - Univ Leicester, Dept Genet & Genome Biol, Leicester LE1 7RH, Leics, England
Y2  - 2018-12-28
ER  -

TY  - JOUR
AU  - Andre, J. -B.
AU  - Peeters, C.
AU  - Huet, M.
AU  - Doums, C.
TI  - Estimating the rate of gamergate turnover in the queenless ant <i>Diacamma cyaneiventre</i> using a maximum likelihood model
T2  - INSECTES SOCIAUX
M3  - Article
AB  - In monogynous ants, the death of the queen generally implies the death of the colony. However, queen replacement by either unrelated or related queen has been described in few species. In queenless ants from the genus Diacamma, the single reproductive worker (gamergate) is replaced by one of her daughters (or occasionally by a sister). From a long-term genetic survey of nests of D. cyaneiventre, we estimated the rate of gamergate turnover as well as the lifespan of workers and gamergate tenure using a maximum likelihood model developed for this purpose. We specifically compared the genotypes of two cohorts of workers sampled at 2 and 16 months interval from the same nests, using five microsatellite markers. To improve the accuracy of the estimates, we also used in the model the nests from the same population sampled only once and analysed by Andre et al. (2001). The model indicates that the possibility of the same nest not sheltering the same, colony at two different sampling dates (colony turnover) was not significantly different from zero in our sample. The likelihood of the model was maximal for a probability of gamergate change p(gamma) = 0.005 per day (i.e. a gamergate tenure of 200 days) and a worker lifespan w = 60 days, indicating that the gamergate 's tenure is about 3 times longer than workers' expected lifespan in the population studied. Moreover, the genetic analysis of the gamergate and brood in three colonies excavated completely, reveals that colony fission can occur just after a gamergate replacement with the sister of the new gamergate reproducing in the new propagule.
PU  - SPRINGER BASEL AG
PI  - BASEL
PA  - PICASSOPLATZ 4, BASEL, 4052, SWITZERLAND
SN  - 0020-1812
SN  - 1420-9098
DA  - 2006 
PY  - 2006
VL  - 53
IS  - 2
SP  - 233
EP  - 240
DO  - 10.1007/s00040-006-0863-z
AN  - WOS:000238651100016
AD  - Univ Paris 06, Ecol Lab, UMR 7625, CNRS, F-75252 Paris 05, France
Y2  - 2006-01-01
ER  -

TY  - JOUR
AU  - Conway, JR
TI  - A field study of the nesting ecology of the thatching ant, Formica obscuripes Forel, at high altitude in Colorado
T2  - GREAT BASIN NATURALIST
M3  - Article
AB  - A field study of the thatching ant, Formica obscuripes Forel, at 2560 m elevation in Colorado provided information on mound density composition, dimensions, and temperatures; worker longevity; and mite parasitization. Density was 115 mounds/ha. Mounds had 1-52 entrances and Peromyscus fecal pellets in the thatch. Mounds conserved heat and exhibited thermal stratification. Excavations of 4 nests revealed depths of 0.3 m to almost 1 m, novel myrmecophiles, and 0-198 wingless queens per nest. Marking experiments demonstrated that some workers overwinter and live more than a year.
PU  - BRIGHAM YOUNG UNIV
PI  - PROVO
PA  - 290 LIFE SCIENCE MUSEUM, PROVO, UT 84602 USA
SN  - 0017-3614
DA  - 1996 OCT
PY  - 1996
VL  - 56
IS  - 4
SP  - 326
EP  - 332
AN  - WOS:A1996VW47600006
Y2  - 1996-10-01
ER  -

TY  - JOUR
AU  - COLE, BJ
AU  - MCDOWELL, J
AU  - CHESHIRE, D
TI  - DEMOGRAPHY OF THE WORKER CASTE OF LEPTOTHORAX-ALLARDYCEI (HYMENOPTERA, FORMICIDAE)
T2  - ANNALS OF THE ENTOMOLOGICAL SOCIETY OF AMERICA
M3  - Article
AB  - The demography of workers of Leptothorax allardycei was studied by marking and monitoring individuals within colonies maintained in the laboratory.  The maximum lifespan for a worker in this study was 300 d, with an average life expectancy, at eclosion, of 145 d.  The workers showed a type I survival curve.  Life expectancy declined slowly until an age of almost-equal-to 100 d, after which there was a marked decrease in the rate of change of life expectancy.  The probability of survival decreased exponentially with age.  Workers that eclosed in the field, and were, therefore, of unknown age, survived longer than predicted on the basis of the survival of ants of known age.  This is probably because workers collected in nature are, on average, substantially younger than L. allardycei workers in the laboratory.  This is almost certainly because older workers, who forage for the colony, are at a great risk of predation.
PU  - ENTOMOL SOC AMER
PI  - LANHAM
PA  - 9301 ANNAPOLIS RD, LANHAM, MD 20706
SN  - 0013-8746
DA  - 1994 SEP
PY  - 1994
VL  - 87
IS  - 5
SP  - 562
EP  - 565
DO  - 10.1093/aesa/87.5.562
AN  - WOS:A1994PG90300010
Y2  - 1994-09-01
ER  -

TY  - JOUR
AU  - Dean, W. R. J.
TI  - Longevity and survival of colonies of <i>Messor capensis</i> (Formicidae: Myrmicinae) in the Karoo, South Africa
T2  - AFRICAN ENTOMOLOGY
M3  - Article
PU  - ENTOMOLOGICAL SOC SOUTHERN AFRICA
PI  - HATFIELD
PA  - PO BOX 13162, HATFIELD 0028, SOUTH AFRICA
SN  - 1021-3589
SN  - 1026-4914
DA  - 2006 SEP
PY  - 2006
VL  - 14
IS  - 2
SP  - 381
EP  - 383
AN  - WOS:000241510500018
AD  - Univ Cape Town, Percy Fitzpatrick Inst African Ornithol, ZA-7701 Rondebosch, South Africa
Y2  - 2006-09-01
ER  -

TY  - BOOK
AU  - Heinze, Juergen
AU  - Kellner, Katrin
AU  - Seal, Jon
ED  - Rubenstein, DR
ED  - Abbot, P
TI  - Sociality in Ants
T2  - COMPARATIVE SOCIAL EVOLUTION
M3  - Article
M3  - Book Chapter
AB  - Ants (Formicidae) are one of the greatest successes in social evolution. Ants live in almost all terrestrial biomes, from rainforests to deserts and from cold to hot environments. Wherever they occur they abound and play key roles in ecosystems as predators of small invertebrates, in nutrient turnover, soil modification, seed dispersal, and more (e.g. Lach, et al., 2009). All presently described species of ants - close to 14,000 by the end of 2015 (Agosti & Johnson 2005) - live in colonies, but their life histories vary enormously. It is futile to try condensing all that is worth knowing about the fascinating world of ants into a single chapter. Instead, our aim here is to highlight their diversity and how it evolved. Readers interested in a more complete review are referred to such informative volumes as The Ants (Holldobler & Wilson, 1990), Les Fourmis (Passera & Aron, 2005), or Ant Ecology (Lach, et al., 2009). Adapting our chapter to the structure of this book provided some difficulties because no solitary ants exist and many aspects of their life histories fit into several sections. We begin Part I with a general description of social life in ants, with emphasis on variation in queen number and its causes and consequences, and proceed to discuss the ecological and genetic causes of sociality. In Part II, we examine traits of ants that evolved with their sociality, such as longevity and communication, and then return to the stunning diversity of ant life histories.
PU  - CAMBRIDGE UNIV PRESS
PI  - CAMBRIDGE
PA  - THE PITT BUILDING, TRUMPINGTON ST, CAMBRIDGE CB2 1RP, CAMBS, ENGLAND
SN  - 978-1-107-64792-3
SN  - 978-1-107-04339-8
DA  - 2017 
PY  - 2017
SP  - 21
EP  - 49
DO  - 10.1017/9781107338319
AN  - WOS:000431677800003
AD  - Univ Regensburg, Zool Evolutionary Biol, Regensburg, Germany
AD  - Univ Texas Tyler, Dept Biol, Tyler, TX 75799 USA
Y2  - 2017-01-01
ER  -

TY  - JOUR
AU  - Bernadou, Abel
AU  - Hoffacker, Elisabeth
AU  - Pable, Julia
AU  - Heinze, Jurgen
TI  - Lipid content influences division of labour in a clonal ant.
T2  - The Journal of experimental biology
M3  - Journal Article
M3  - Research Support, Non-U.S. Gov't
AB  - The fat body, a major metabolic hub in insects, is involved in many functions, e.g. energy storage, nutrient sensing and immune response. In social insects, fat appears to play an additional role in division of labour between egg layers and workers, which specialize in non-reproductive tasks inside and outside their nest. For instance, reproductives are more resistant to starvation, and changes in fat content have been associated with the transition from inside to outside work or reproductive activities. However, most studies have been correlative and we still need to unravel the causal interrelationships between fat content and division of both reproductive and non-reproductive labour. Clonal ants, e.g. Platythyrea punctata, are ideal models for studying task partitioning without confounding variation in genotype and morphology. In this study, we examined the range of variation and flexibility of fat content throughout the lifespan of workers, the threshold of corpulence associated with foraging or reproduction and whether low fat content is a cause rather than a consequence of the transition to foraging. We found that lipid stores change with division of labour from corpulent to lean and, in reverted nurses, back to corpulent. In addition, our data show the presence of fat content thresholds that trigger the onset of foraging or egg-laying behaviour. Our study supports the view that mechanisms that regulate reproduction and foraging in solitary insects, in particular the nutritional status of individuals, have been co-opted to regulate division of labour in colonies of social insects.
SN  - 1477-9145
DA  - 2020 03 19
PY  - 2020
VL  - 223
IS  - Pt 6
DO  - 10.1242/jeb.219238
AN  - MEDLINE:32107304
AD  - Zoology/Evolutionary Biology, University of Regensburg, UniversitatsstraSSe 31, 93053 Regensburg, Germany Abel.Bernadou@ur.de.
AD  - Zoology/Evolutionary Biology, University of Regensburg, UniversitatsstraSSe 31, 93053 Regensburg, Germany.
Y2  - 2020-01-01
ER  -

TY  - JOUR
AU  - Flatt, T
AU  - Weisser, WW
TI  - The effects of mutualistic ants on aphid life history traits
T2  - ECOLOGY
M3  - Article
AB  - The relationship between homopterans and ants is generally thought to be mutualistic, as both partners seem to benefit from an association. In aphids, previous studies have shown that ant tending improves the survival and reproduction of aphid colonies, mainly by protection of aphids from enemy attack. However, the effects of ant tending on the fitness of individual aphids have rarely been addressed. We investigated the effects of ant tending on life history traits of aphids feeding singly on a host plant, in the absence of natural enemies. A factorial design allowed us to control for variation in the level of tending effort among individual ant colonies. The presence of workers of the ant Lasius niger had a strong positive effect on the fitness of individuals of the aphid Metopeurum fuscoviride. Ant-tended individuals lived longer, matured earlier, had a higher rate of reproduction, and a higher expected number of offspring than aphids not tended by ants. An aphid's longevity was significantly correlated with the daily mean number of workers tending it. The strong dependence of aphid fitness on the level of ant tending shows that ants can influence aphid life history traits even when aphids occur singly on plants.
PU  - WILEY
PI  - HOBOKEN
PA  - 111 RIVER ST, HOBOKEN 07030-5774, NJ USA
SN  - 0012-9658
SN  - 1939-9170
DA  - 2000 DEC
PY  - 2000
VL  - 81
IS  - 12
SP  - 3522
EP  - 3529
AN  - WOS:000166134400021
AD  - Univ Basel, Inst Zool, CH-4051 Basel, Switzerland
Y2  - 2000-12-01
ER  -

TY  - JOUR
AU  - Shik, Jonathan Z.
AU  - Hou, Chen
AU  - Kay, Adam
AU  - Kaspari, Michael
AU  - Gillooly, James F.
TI  - Towards a general life-history model of the superorganism: predicting the survival, growth and reproduction of ant societies
T2  - BIOLOGY LETTERS
M3  - Article
AB  - Social insect societies dominate many terrestrial ecosystems across the planet. Colony members cooperate to capture and use resources to maximize survival and reproduction. Yet, when compared with solitary organisms, we understand relatively little about the factors responsible for differences in the rates of survival, growth and reproduction among colonies. To explain these differences, we present a mathematical model that predicts these three rates for ant colonies based on the body sizes and metabolic rates of colony members. Specifically, the model predicts that smaller colonies tend to use more energy per gram of biomass, live faster and die younger. Model predictions are supported with data from whole colonies for a diversity of species, with much of the variation in colony-level life history explained based on physiological traits of individual ants. The theory and data presented here provide a first step towards a more general theory of colony life history that applies across species and environments.
PU  - ROYAL SOC
PI  - LONDON
PA  - 6-9 CARLTON HOUSE TERRACE, LONDON SW1Y 5AG, ENGLAND
SN  - 1744-9561
SN  - 1744-957X
DA  - 2012 DEC 23
PY  - 2012
VL  - 8
IS  - 6
SP  - 1059
EP  - 1062
DO  - 10.1098/rsbl.2012.0463
AN  - WOS:000311025100045
AD  - Univ Florida, Dept Biol, Gainesville, FL 32611 USA
AD  - N Carolina State Univ, Dept Entomol, Raleigh, NC 27695 USA
AD  - Missouri Univ Sci & Technol, Dept Biol Sci, Rolla, MO 65409 USA
AD  - China Agr Univ, Key Lab Agr Engn Struct & Environm, Beijing 100094, Peoples R China
AD  - Univ St Thomas, Dept Biol, St Paul, MN 55105 USA
AD  - Univ Oklahoma, Dept Zool, Grad Program Ecol & Evolutionary Biol, Norman, OK 73019 USA
AD  - Smithsonian Trop Res Inst, Balboa, Panama
Y2  - 2012-12-12
ER  -

TY  - JOUR
AU  - Haag-Liautard, C.
AU  - Vitikainen, E.
AU  - Keller, L.
AU  - Sundstroem, L.
TI  - Fitness and the level of homozygosity in a social insect
T2  - JOURNAL OF EVOLUTIONARY BIOLOGY
M3  - Article
AB  - To date very few studies have addressed the effects of inbreeding in social Hymenoptera, perhaps because the costs of inbreeding are generally considered marginal owing to male haploidy whereby recessive deleterious alleles are strongly exposed to selection in males. Here, we present one of the first studies on the effects of queen and worker homozygosity on colony performance. In a wild population of the ant Formica exsecta, the relative investment of single-queen colonies in sexual production decreased with increased worker homozygosity. This may either stem from increased homozygosity decreasing the likelihood of diploid brood to develop into queens or a lower efficiency of more homozygous workers at feeding larvae and thus a lower proportion of the female brood developing into queens. There was also a significant negative association between colony age and the level of queen but not worker homozygosity. This association may stem from inbreeding affecting queen lifespan and/or their fecundity, and thus colony survival. However, there was no association between queen homozygosity and colony size, suggesting that inbreeding affects colony survival as a result of inbred queens having a shorter lifespan rather than a lower fecundity. Finally, there was no significant association between either worker or queen homozygosity and the probability of successful colony founding, colony size and colony productivity, the three other traits studied. Overall, these results indicate that inbreeding depression may have important effects on colony fitness by affecting both the parental (queen) and offspring (worker) generations cohabiting within an ant colony.
PU  - WILEY
PI  - HOBOKEN
PA  - 111 RIVER ST, HOBOKEN 07030-5774, NJ USA
SN  - 1010-061X
SN  - 1420-9101
DA  - 2009 JAN
PY  - 2009
VL  - 22
IS  - 1
SP  - 134
EP  - 142
DO  - 10.1111/j.1420-9101.2008.01635.x
AN  - WOS:000261837300013
AD  - Univ Fribourg, Inst Ecol & Evolut, CH-1700 Fribourg, Switzerland
AD  - Univ Helsinki, Dept Biol & Environm Sci, Helsinki, Finland
AD  - Univ Lausanne, Dept Ecol & Evolut, Lausanne, Switzerland
Y2  - 2009-01-01
ER  -

TY  - JOUR
AU  - Rosset, Herve
AU  - Chapuisat, Michel
TI  - Alternative life-histories in a socially polymorphic ant
T2  - EVOLUTIONARY ECOLOGY
M3  - Article
AB  - Social organisms vary greatly in the number of breeders per group; yet, the causes and consequences of this variation remain poorly known. Here, we show that variation in social structure is tightly linked with changes in several fundamental life-history traits within one population of ants. Multiple-queen colonies of Formica selysi were much more populous than single-queen ones. They also occurred in areas of higher nest density, had longer colony lifespan, produced smaller queens that presumably disperse less, and invested less in reproductive individuals relative to workers. These multiple changes in life histories are consistent with a shift in the mode of colony foundation and the degree of philopatry of queens. They may also provide various fitness benefits to members of multiple-queen colonies and are likely to play a central role in the evolution and maintenance of polymorphic social structures.
PU  - SPRINGER
PI  - DORDRECHT
PA  - VAN GODEWIJCKSTRAAT 30, 3311 GZ DORDRECHT, NETHERLANDS
SN  - 0269-7653
SN  - 1573-8477
DA  - 2007 SEP
PY  - 2007
VL  - 21
IS  - 5
SP  - 577
EP  - 588
DO  - 10.1007/s10682-006-9139-3
AN  - WOS:000248941500001
AD  - Univ Lausanne, Dept Ecol & Evolut Biophore, CH-1015 Lausanne, Switzerland
Y2  - 2007-09-01
ER  -

TY  - JOUR
AU  - von Wyschetzki, Katharina
AU  - Lowack, Helena
AU  - Heinze, Juergen
TI  - Transcriptomic response to injury sheds light on the physiological costs of reproduction in ant queens
T2  - MOLECULAR ECOLOGY
M3  - Article
AB  - The trade-off between reproduction and longevity is widespread among multicellular organisms. As an important exception, the reproductive females of perennial social insects (ants, honeybees, termites) are simultaneously highly fertile and very long-lived relative to their nonreproductive nestmates. The observation that increased fecundity is not coupled with decreased lifespan suggests that social insect queens do not have to reallocate resources between reproduction and self-maintenance. If queens have to compensate for the costs of reproduction on the level of the individual, the activation of other energy-demanding physiological processes might force them to reduce the production of eggs. To test this hypothesis in ant queens, we increased immunity costs by injury and measured the effect of this treatment on egg-laying rates and genomewide gene expression. Amputation of both middle legs led to a temporary decrease in egg-laying rates and affected the expression of 947 genes corresponding to 9% of the transcriptome. The changes comprised the upregulation of the immune and wound healing response on the one hand, and the downregulation of germ cell development, central nervous system development and learning ability on the other hand. Injury strongly influenced metabolism by inducing catabolism and repressing amino acid and nitrogen compound metabolism. By comparing our results to similar transcriptomic studies in insects, we found a highly consistent upregulation of immune genes due to sterile and septic wounding. The gene expression changes, complemented by the temporary decline of egg-laying rates, clearly reveal a trade-off between reproduction and the immune response in social insect queens.
PU  - WILEY
PI  - HOBOKEN
PA  - 111 RIVER ST, HOBOKEN 07030-5774, NJ USA
SN  - 0962-1083
SN  - 1365-294X
DA  - 2016 MAY
PY  - 2016
VL  - 25
IS  - 9
SP  - 1972
EP  - 1985
DO  - 10.1111/mec.13588
AN  - WOS:000377023400007
AD  - Univ Regensburg, LS Zool Evolut Biol, Univ Str 31, D-93053 Regensburg, Germany
Y2  - 2016-05-01
ER  -

TY  - JOUR
AU  - Bargum, K.
AU  - Helantera, H.
AU  - Sundstrom, L.
TI  - Genetic population structure, queen supersedure and social polymorphism in a social Hymenoptera
T2  - JOURNAL OF EVOLUTIONARY BIOLOGY
M3  - Article
AB  - In social insects, the emergence of multiple queening is linked to changes in a suite of traits such as the reproductive life span of queens, mating patterns and population structure. We investigated queen turnover, colony longevity, spatial distribution patterns and genetic differentiation in a population of the socially polymorphic ant Formica fusca. Genetic differentiation between the social forms was absent, and mating patterns were similar in the two forms. The spatial distribution of single- and multi-queen colonies indicated an absence of colony reproduction by budding in both colony types. However, the rate of queen supersedure was high in multi-queen colonies and absent in single-queen ones. The social structure of colonies remained stable across years, but colony mortality did not differ between the two social forms. These results imply that differences between social types may appear and persist also in sympatry, and that these differences may occur in some traits, but not others, despite the presence of homogenizing gene flow.
PU  - WILEY
PI  - HOBOKEN
PA  - 111 RIVER ST, HOBOKEN 07030-5774, NJ USA
SN  - 1010-061X
SN  - 1420-9101
DA  - 2007 JUL
PY  - 2007
VL  - 20
IS  - 4
SP  - 1351
EP  - 1360
DO  - 10.1111/j.1420-9101.2007.01345.x
AN  - WOS:000248177600011
AD  - Univ Helsinki, Dept Biol & Environm Sci, FIN-00014 Helsinki, Finland
AD  - Univ Sheffield, Dept Anim & Plant Sci, Lab Apiculture & Social Insects, Sheffield S10 2TN, S Yorkshire, England
Y2  - 2007-07-01
ER  -

TY  - JOUR
AU  - Heinze, Juergen
TI  - Life-history evolution in ants: the case of <i>Cardiocondyla</i>
T2  - PROCEEDINGS OF THE ROYAL SOCIETY B-BIOLOGICAL SCIENCES
M3  - Review
AB  - Ants are important components of most terrestrial habitats, and a better knowledge of the diversity of their life histories is essential to understand many aspects of ecosystem functioning. The myrmicine genus Cardiocondyla shows a wide range of colony structures, reproductive behaviours, queen and male lifespans, and habitat use. Reconstructing the evolutionary pathways of individual and social phenotypic traits suggests that the ancestral life history of Cardiocondyla was characterized by the presence of multiple, short-lived queens in small-sized colonies and a male polyphenism with winged dispersers and wingless fighters, which engage in lethal combat over female sexuals within their natal nests. Single queening, queen polyphenism, the loss of winged males and tolerance among wingless males appear to be derived traits that evolved with changes in nesting habits, colony size and the spread from tropical to seasonal environments. The aim of this review is to bring together the information on life-history evolution in Cardiocondyla and to highlight the suitability of this genus for functional genomic studies of adaptation, phenotypic plasticity, senescence, invasiveness and other key life-history traits of ants.
PU  - ROYAL SOC
PI  - LONDON
PA  - 6-9 CARLTON HOUSE TERRACE, LONDON SW1Y 5AG, ENGLAND
SN  - 0962-8452
SN  - 1471-2954
DA  - 2017 MAR 15
PY  - 2017
VL  - 284
IS  - 1850
C7  - 20161406
DO  - 10.1098/rspb.2016.1406
AN  - WOS:000397883100001
AD  - Univ Regensburg, Zool Evolut Biol, D-93040 Regensburg, Germany
Y2  - 2017-04-11
ER  -

TY  - JOUR
AU  - Forti, Luiz Carlos
AU  - Camargo, Roberto da Silva
AU  - Protti de Andrade, Ana Paula
AU  - Caldato, Nadia
AU  - Andrade Sousa, Katia Kaelly
AU  - Costa da Silva, Aline de Amorim
AU  - Ramos, Vania Maria
TI  - Polygyny, oviposition, life cycle and longevity of the three subspecies of leaf-cutting ants, <i>Acromyrmex subterraneus</i> (Hymenoptera: Formicidae)
T2  - JOURNAL OF NATURAL HISTORY
M3  - Article
AB  - Research related to the comparative biology of phylogenetically close ant species has received little attention, although it is the basis for understanding the systematics of some sibling groups. The objective was to study the polygyny, oviposition, life cycle and longevity of the three subspecies of leaf-cutting ants. For that, we studied: oviposition rate - queens from three colonies were individually placed in plastic containers, and at 24-hour intervals, the laid eggs were quantified over a period of 96 hours; the workers' life cycle - the development of immature ants was observed every 24 hours and, as a result, the duration of each stage of development was determined; the workers' longevity - newly emerged adults were tagged and returned to the fungus chamber of their respective nests, and daily observations were made in each of the nest's chamber. Laying rates were variable in the three queens studied, with a mean of total eggs laid of 271 for Acromyrmex subterraneus brunneus, 113 for Acromyrmex subterraneus subterraneus and 119 for Acromyrmex subterraneus molestans.The incubation period was 21.2 days in A. s. brunneus, 22.8 days in A. s. subterraneus and 20.4 days in A. s. molestans. The larval phase and pupal phase lasted on average 22.5 and 21.2 days in A. s. brunneus, 22.8 and 15.8 days in A. s. subterraneus and 17.2 and 14.2 days in A. s. molestans, respectively. Life cycle was different in the studied taxa, from 62 to 77 days in A. s. brunneus, from 59-68 days in A. s. subterraneus and from 51 to 55 days in A. s. molestans. The workers' longevity varied between subspecies A. s. brunneus, A. s. subterraneus and A. s. molestans.
PU  - TAYLOR & FRANCIS LTD
PI  - ABINGDON
PA  - 2-4 PARK SQUARE, MILTON PARK, ABINGDON OR14 4RN, OXON, ENGLAND
SN  - 0022-2933
SN  - 1464-5262
DA  - 2018 DEC 25
PY  - 2018
VL  - 52
IS  - 47-48
SP  - 3005
EP  - 3016
DO  - 10.1080/00222933.2019.1569271
AN  - WOS:000457645300001
AD  - Sao Paulo State Univ, Lab Social Insects Pests, Vegetal Protect Dept, Coll Agr Sci,Univ Estadual Paulista,UNESP, Botucatu, SP, Brazil
AD  - Univ Western Sao Paulo, Univ Oeste Paulista, Lab Agr Entomol, Agron Dept,Coll Agr Sci,UNOESTE, Presidente Prudente, Brazil
AD  - Univ Fed Piaui, Coll Biol Sci Student, Teresina, Brazil
Y2  - 2019-02-15
ER  -

TY  - JOUR
AU  - Negroni, Matteo Antoine
AU  - Jongepier, Evelien
AU  - Feldmeyer, Barbara
AU  - Kramer, Boris H.
AU  - Foitzik, Susanne
TI  - Life history evolution in social insects: a female perspective
T2  - CURRENT OPINION IN INSECT SCIENCE
M3  - Article
AB  - Social insects are known for their unusual life histories with fecund, long-lived queens and sterile, short-lived workers. We review ultimate factors underlying variation in life history strategies in female social insects, whose social life reshapes common trade-offs, such as the one between fecundity and longevity. Interspecific life history variation is associated with colony size, mediated by changes in division of labour and extrinsic mortality. In addition to the ratio of juvenile to adult mortality, social factors such as queen number influence life history trajectories. We discuss two hypotheses explaining why queen fecundity and lifespan is higher in single-queen societies and suggest further research directions on the evolution of life history variation in social insects.
PU  - ELSEVIER
PI  - AMSTERDAM
PA  - RADARWEG 29, 1043 NX AMSTERDAM, NETHERLANDS
SN  - 2214-5745
SN  - 2214-5753
DA  - 2016 AUG
PY  - 2016
VL  - 16
SP  - 51
EP  - 57
DO  - 10.1016/j.cois.2016.05.008
AN  - WOS:000386405600010
AD  - Johannes Gutenberg Univ Mainz, Inst Zool, Johannes von Muller Weg 6, D-55128 Mainz, Germany
AD  - Senckenberg Biodivers & Climate Res Ctr BiK F, Mol Ecol, Senckenberganlage 25, D-60325 Frankfurt, Germany
AD  - Univ Groningen, Theoret Res Evolutionary Life Sci TRES, Nijenborgh 7, NL-9747 AG Groningen, Netherlands
Y2  - 2016-08-01
ER  -

TY  - JOUR
AU  - Verza, Sandra S.
AU  - Mussury, Rosilda M.
AU  - Camargo, Roberto S.
AU  - Andrade, Ana Paula P.
AU  - Forti, Luiz C.
TI  - Oviposition, Life Cycle, and Longevity of the Leaf-Cutting Ant <i>Acromyrmex rugosus rugosus</i>
T2  - INSECTS
M3  - Article
AB  - Studies related to the demography of individual members from ant colonies have received little attention, although they are the basis to understanding the population dynamics of colonies. Thus, the objective of this work was to study the queen oviposition rate and the duration of the life cycle and longevity of Acromyrmex rugosus rugosus workers. To determine the oviposition rate, queens from three colonies were individually placed in plastic containers, and the eggs laid were quantified over a 96 h period. The development of the immature forms was observed every 24 h, with which the duration of each stage of development was determined. To verify the longevity of workers, the newly emerged adults were marked and daily observations were made. According to the results, there is variation in the development time of immature forms within the colony itself and between colonies. In addition, the number of eggs deposited was also inconstant in the three colonies, ranging from 5 to 119 eggs per day, while the longevity of workers varied from 3 to 7 months. Occasionally, it was found that the workers feed on the eggs produced by the queen; besides, there was a disappearance of larvae and pupae during the research, indicating a possibility of the practice of cannibalism in this species.
PU  - MDPI
PI  - BASEL
PA  - ST ALBAN-ANLAGE 66, CH-4052 BASEL, SWITZERLAND
SN  - 2075-4450
DA  - 2017 SEP
PY  - 2017
VL  - 8
IS  - 3
C7  - 80
DO  - 10.3390/insects8030080
AN  - WOS:000419215700013
AD  - Sao Paulo State Univ, UNESP, Dept Prod Vegetal Def Fitosanit, Fac Ciencias Agron,Lab Insetos Sociais Praga, Rua Jose Barbosa de Barros, BR-18610307 Botucatu, SP, Brazil
AD  - Fundacao Univ Fed Grande Dourados, Fac Ciencias Biol & Ambientais, BR-79804970 Dourados, MS, Brazil
Y2  - 2017-09-01
ER  -

TY  - JOUR
AU  - RAO, NS
AU  - VEERESH, GK
TI  - SOME OBSERVATIONS ON THE BIOLOGY AND BEHAVIOR OF CRAZY ANT, ANOPLOLEPIS-LONGIPES (JERDON) (HYMENOPTERA, FORMICIDAE)
T2  - ENTOMON
M3  - Article
AB  - An account is given on the biology of crazy ant, Anoplolepis longipes (Jerdon). A queen laid 7 to 22 eggs per day and the total number of eggs laid varied from 1960 to 2249 in 116 to 145 days under laboratory conditions. The mean duration of egg, larva and pupa was 18.6, 19.4 and 21.6 days respectively. The total life cycle was 59.6 days in case of worker ants. The longevity of worker, male and queen was 84.3, 10.5 and 137.5 days respectively. Worker population was made up of more than 98% of the total mean biomass weighing 21g. The biomass was low during the sexual brood production. The only period when alate males and females were produced was two months after the first showers or at the beginning of the wet season (April to May). The worker caste was produced throughout the year and reached a peak during and after wet season while the female reproductives were produced only during March-June.
PU  - ASSOC ADVANCEMENT ENTOMOLOGY
PI  - TRIVANDRUM
PA  - UNIV KERALA KARIAVATTOM DEPT ZOOLOGY, TRIVANDRUM 695581, INDIA
SN  - 0377-9335
DA  - 1991 DEC
PY  - 1991
VL  - 16
IS  - 4
SP  - 261
EP  - 267
AN  - WOS:A1991JA69700003
Y2  - 1991-12-01
ER  -

TY  - JOUR
AU  - Koubova, Justina
AU  - Pangracova, Marie
AU  - Jankasek, Marek
AU  - Luksan, Ondrej
AU  - Jehlik, Tomas
AU  - Brabcova, Jana
AU  - Jedlicka, Pavel
AU  - Krivanek, Jan
AU  - Capkova Frydrychova, Radmila
AU  - Hanus, Robert
TI  - Long-lived termite kings and queens activate telomerase in somatic organs
T2  - PROCEEDINGS OF THE ROYAL SOCIETY B-BIOLOGICAL SCIENCES
M3  - Article
AB  - Kings and queens of termites, like queens of other advanced eusocial insects, are endowed with admirable longevity, which dramatically exceeds the life expectancies of their non-reproducing nest-mates and related solitary insects. In the quest to find the mechanisms underlying the longevity of termite reproductives, we focused on somatic maintenance mediated by telomerase. This ribonucleoprotein is well established for pro-longevity functions in vertebrates, thanks primarily to its ability of telomere extension. However, its participation in lifespan regulation of insects, including the eusocial taxa, remains understudied. Here, we report a conspicuous increase of telomerase abundance and catalytic activity in the somatic organs of primary and secondary reproductives of the termite Prorhinotermes simplex and confirm a similar pattern in two other termite species. These observations stand in contrast with the telomerase downregulation characteristic for most adult somatic tissues in vertebrates and also in solitary insects and non-reproducing castes of termites. At the same time, we did not observe caste-specific differences in telomere lengths that might explain the differential longevity of termite castes. We conclude that although the telomerase activation in termite reproductives is in line with the broadly assumed association between telomerase and longevity, its direct phenotypic impact remains to be elucidated.
PU  - ROYAL SOC
PI  - LONDON
PA  - 6-9 CARLTON HOUSE TERRACE, LONDON SW1Y 5AG, ENGLAND
SN  - 0962-8452
SN  - 1471-2954
DA  - 2021 APR 21
PY  - 2021
VL  - 288
IS  - 1949
C7  - 20210511
DO  - 10.1098/rspb.2021.0511
AN  - WOS:000642210600010
AD  - Czech Acad Sci, Inst Entomol, Biol Ctr, Ceske Budejovice, Czech Republic
AD  - Univ South Bohemia, Fac Sci, Ceske Budejovice, Czech Republic
AD  - Czech Acad Sci, Inst Organ Chem & Biochem, Prague, Czech Republic
AD  - Charles Univ Prague, Fac Sci, Prague, Czech Republic
AD  - Czech Acad Sci, Inst Biophys, Brno, Czech Republic
Y2  - 2021-05-20
ER  -

TY  - JOUR
AU  - DEBRUYN, LAL
AU  - CONACHER, AJ
TI  - THE ROLE OF TERMITES AND ANTS IN SOIL MODIFICATION - A REVIEW
T2  - AUSTRALIAN JOURNAL OF SOIL RESEARCH
M3  - Review
PU  - CSIRO PUBLISHING
PI  - CLAYTON
PA  - UNIPARK, BLDG 1, LEVEL 1, 195 WELLINGTON RD, LOCKED BAG 10, CLAYTON, VIC 3168, AUSTRALIA
SN  - 0004-9573
SN  - 1446-568X
DA  - 1990 
PY  - 1990
VL  - 28
IS  - 1
SP  - 55
EP  - 93
DO  - 10.1071/SR9900055
AN  - WOS:A1990CU17700004
Y2  - 1990-01-01
ER  -

TY  - JOUR
AU  - Sieriebriennikov, Bogdan
AU  - Reinberg, Danny
AU  - Desplan, Claude
TI  - A molecular toolkit for superorganisms
T2  - TRENDS IN GENETICS
M3  - Review
AB  - Social insects, such as ants, bees, wasps, and termites, draw biologists' attention due to their distinctive lifestyles. As experimental systems, they provide unique opportunities to study organismal differentiation, division of labor, longevity, and the evolution of development. Ants are particularly attractive because several ant species can be propagated in the laboratory. However, the same lifestyle that makes social insects interesting also hampers the use of molecular genetic techniques. Here, we summarize the efforts of the ant research community to surmount these hurdles and obtain novel mechanistic insight into the biology of social insects. We review current approaches and propose novel ones involving genomics, transcriptomics, chromatin and DNA methylation profiling, RNA interference (RNAi), and genome editing in ants and discuss future experimental strategies.
PU  - CELL PRESS
PI  - CAMBRIDGE
PA  - 50 HAMPSHIRE ST, FLOOR 5, CAMBRIDGE, MA 02139 USA
SN  - 0168-9525
SN  - 1362-4555
DA  - 2021 SEP
PY  - 2021
VL  - 37
IS  - 9
SP  - 846
EP  - 859
DO  - 10.1016/j.tig.2021.05.005
AN  - WOS:000683672200009
C6  - AUG 2021
AD  - NYU Grossman Sch Med, Dept Biochem & Mol Pharmacol, New York, NY 10016 USA
AD  - NYU, Dept Biol, New York, NY 10003 USA
AD  - NYU Grossman Sch Med, Howard Hughes Med Inst, New York, NY 10016 USA
M2  - NYU Grossman Sch Med
Y2  - 2021-08-19
ER  -

TY  - JOUR
AU  - Choe, Dong-Hwan
AU  - Vetter, Richard S.
AU  - Rust, Michael K.
TI  - Development of Virtual Bait Stations to Control Argentine Ants (Hymenoptera: Formicidae) in Environmentally Sensitive Habitats
T2  - JOURNAL OF ECONOMIC ENTOMOLOGY
M3  - Article
AB  - A novel bait station referred to as a virtual bait station was developed and tested against field populations of the invasive Argentine ant, Linepithema humile (Mayr) (Hymenoptera: Formicidae), at White Beach, Camp Pendleton, in Oceanside, CA. White Beach is a nesting habitat for an endangered seabird, the California least tern (Sterna antillarum browni Mearns). The beach is heavily infested with Argentine ants, one of the threats for the California least tern chicks. Conventional pest control strategies are prohibited because of the existence of the protected bird species and the site's proximity to the ocean. The bait station consisted of a polyvinyl chloride pipe that was treated on the inside with fipronil insecticide at low concentrations to obtain delayed toxicity against ants. The pipe was provisioned with an inverted bottle of 25% sucrose solution, then capped, and buried in the sand. Foraging ants crossed the treated surface to consume the sucrose solution. The delayed toxicity of fipronil deposits allowed the ants to continue foraging on the sucrose solution and to interact with their nestmates, killing them within 3-5 d after exposure. Further modification of the bait station design minimized the accumulation of dead ants in the sucrose solution, significantly improving the longevity and efficacy of the bait station. The virtual bait station exploits the foraging behavior of the ants and provides a low impact approach to control ants in environmentally sensitive habitats. It excluded all insects except ants, required only milligram quantities of toxicant, and eliminated the problem of formulating toxicants into aqueous sugar baits.
PU  - OXFORD UNIV PRESS INC
PI  - CARY
PA  - JOURNALS DEPT, 2001 EVANS RD, CARY, NC 27513 USA
SN  - 0022-0493
SN  - 1938-291X
DA  - 2010 OCT
PY  - 2010
VL  - 103
IS  - 5
SP  - 1761
EP  - 1769
DO  - 10.1603/EC10154
AN  - WOS:000282793000031
AD  - Univ Calif Riverside, Dept Entomol, Riverside, CA 92521 USA
Y2  - 2010-10-01
ER  -

TY  - JOUR
AU  - PASSERA, L
TI  - LONGEVITY OF ANTHILLS OF PLAGIOLEPIS-PYGMAEA LATR INFESTED WITH SOCIAL PARASITE PLAGIOLEPIS-XENE ST. (HYMENOPTERA, FORMICIDAE)
T2  - COMPTES RENDUS HEBDOMADAIRES DES SEANCES DE L ACADEMIE DES SCIENCES SERIE D
M3  - Article
PU  - GAUTHIER-VILLARS/EDITIONS ELSEVIER
PI  - PARIS
PA  - 23 RUE LINOIS, 75015 PARIS, FRANCE
DA  - 1972 
PY  - 1972
VL  - 275
IS  - 3
SP  - 409
EP  - &
AN  - WOS:A1972N323600026
Y2  - 1972-01-01
ER  -

TY  - JOUR
AU  - Blüthgen, N
AU  - Fiedler, K
TI  - Interactions between weaver ants <i>Oecophylla smaragdina</i>, homopterans, trees and lianas in an Australian rain forest canopy
T2  - JOURNAL OF ANIMAL ECOLOGY
M3  - Article
AB  - 1. Tritrophic interactions between the weaver ant Oecophylla smaragdina (Fabricius) (Hymenoptera: Formicidae), plants and honeydew-producing trophobionts (Hemiptera: Sternorrhyncha and Auchenorrhyncha, Lepidoptera: Lycaenidae) were studied in a rain forest canopy in Northern Queensland, Australia.2. Most commonly attended trophobionts by O. smaragdina at this study site were Coccidae (Coccus sp., Milviscutulus sp.) and Membracidae (Sextius sp.), followed by Toxoptera aurantii (Aphidae), Planococcus citri (Pseudococcidae), Icerya sp. (Margarodidae), an unidentified species of Eriococcidae, Austrotartessus sp. (Cicadellidae), and lycaenid butterfly larvae (Anthene seltuttus, Arhopala centaurus group).3. Most trophobionts were highly polyphagous, and trees and lianas from many plant species and families acted as homopteran hosts. However, lianas were found to play a key role. First, the majority (68%) of aggregation sites was found on lianas, especially on the legumes Entada phaseoloides and Caesalpinia traceyi, and secondly, per capita ant visitation rate (VR) at coccoids was significantly higher on lianas compared to trees. In total, VR to homopterans was 64% higher on lianas.4. Sites of ant-homopteran aggregations were regularly replaced by new locations on fresh plant growth. The mean longevity of nests of this polydomous ant species was 131 days, of individual aggregation sites with membracids 54 days and with coccoids 130 days.5. Our results suggest that plant-specific differences in suitability for honeydew production (especially the availability of lianas) and the availability of preferred trophobionts have a strong influence on the vigour of Oecophylla colonies.
PU  - WILEY
PI  - HOBOKEN
PA  - 111 RIVER ST, HOBOKEN 07030-5774, NJ USA
SN  - 0021-8790
SN  - 1365-2656
DA  - 2002 SEP
PY  - 2002
VL  - 71
IS  - 5
SP  - 793
EP  - 801
DO  - 10.1046/j.1365-2656.2002.00647.x
AN  - WOS:000178187900008
AD  - Univ Bayreuth, Lehrstuhl Tierokol 1, D-95440 Bayreuth, Germany
Y2  - 2002-09-01
ER  -

TY  - JOUR
AU  - Harrison, Mark C.
AU  - Nino, Luisa M. Jaimes
AU  - Rodrigues, Marisa Almeida
AU  - Ryll, Judith
AU  - Flatt, Thomas
AU  - Oettler, Jan
AU  - Bornberg-Bauer, Erich
TI  - Gene Coexpression Network Reveals Highly Conserved, Well-Regulated Anti-Ageing Mechanisms in Old Ant Queens
T2  - GENOME BIOLOGY AND EVOLUTION
M3  - Article
AB  - Evolutionary theories of ageing predict a reduction in selection efficiency with age, a so-called "selection shadow," due to extrinsic mortality decreasing effective population size with age. Classic symptoms of ageing include a deterioration in transcriptional regulation and protein homeostasis. Understanding how ant queens defy the trade-off between fecundity and lifespan remains a major challenge for the evolutionary theory of ageing. It has often been discussed that the low extrinsic mortality of ant queens, that are generally well protected within the nest by workers and soldiers, should reduce the selection shadow acting on old queens. We tested this by comparing strength of selection acting on genes upregulated in young and old queens of the ant, Cardiocondyla obscurior. In support of a reduced selection shadow, we find old-biased genes to be under strong purifying selection. We also analyzed a gene coexpression network (GCN) with the aim to detect signs of ageing in the form of deteriorating regulation and proteostasis. We find no evidence for ageing. In fact, we detect higher connectivity in old queens indicating increased transcriptional regulation with age. Within the GCN, we discover five highly correlated modules that are upregulated with age. These old-biased modules regulate several antiageing mechanisms such as maintenance of proteostasis, transcriptional regulation, and stress response. We observe stronger purifying selection on central hub genes of these old-biased modules compared with young-biased modules. These results indicate a lack of transcriptional ageing in old C. obscurior queens, possibly facilitated by strong selection at old age and well-regulated antiageing mechanisms.
PU  - OXFORD UNIV PRESS
PI  - OXFORD
PA  - GREAT CLARENDON ST, OXFORD OX2 6DP, ENGLAND
SN  - 1759-6653
DA  - 2021 JUN
PY  - 2021
VL  - 13
IS  - 6
C7  - evab093
DO  - 10.1093/gbe/evab093
AN  - WOS:000670919400013
C6  - MAY 2021
AD  - Univ Munster, Inst Evolut & Biodivers, Munster, Germany
AD  - Univ Regensburg, Inst Zool Evolutionsbiol, Regensburg, Germany
AD  - Univ Fribourg, Dept Biol, Fribourg, Switzerland
AD  - Max Planck Inst Dev Biol, Dept Prot Evolut, Tubingen, Germany
Y2  - 2021-05-04
ER  -

TY  - JOUR
AU  - Xu, Chong
AU  - Li, Qiuling
AU  - Qu, Xiaobin
AU  - Chen, Jian
AU  - Zhou, Aiming
TI  - Ant-hemipteran association decreases parasitism of <i>Phenacoccus solenopsis</i> by endoparasitoid <i>Aenasius bambawalei</i>
T2  - ECOLOGICAL ENTOMOLOGY
M3  - Article
AB  - 1. Mutualism between ants and honeydew-excreting hemipterans is ubiquitous in the ecosystem. It is widely accepted that ant tending facilitates the colony growth of hemipterans by protecting them from predators and parasitoids. However, few studies have explored how ant tending helps defend against natural enemies. 2. Ghost ant Tapinoma melanocephalum and the invasive mealybug Phenacoccus solenopsis have a close mutual relationship. Previous studies have shown that ghost ant tending can definitely reduce parasitism and visit frequency of Aenasius bambawalei, the dominant endoparasitoid of P. solenopsis. However, the ghost ant workers seldom attack the parasitoids. It is still unclear how the ghost ant adversely affects parasitoids. This study explored the mechanism underlying the impacts of ants on natural enemies of the mealybugs. 3. Honeydew produced by P. solenopsis was an attractant to A. bambawalei. Parasitoids exhibited less searching activity, shorter longevity and lower parasitism when supplied with less honeydew. Aenasius bambawalei showed significant avoidance of pygidial gland secretions and visual cues of ghost ants. Parasitism in plants treated with 6-methyl-5-hepten-2-one, actinidine, and gland extracts was significantly lower than that in plants treated only with solvents (paraffin oil or double-distilled water). 4. It is concluded that honeydew consumption by ghost ants could negatively influence the performance of parasitoids. The pygidial gland secretions and visual cues of ghost ants also significantly inhibit the parasitism. These results may contribute to a better understanding of the regulation mechanism in ant-hemipteran-enemy interactions.
PU  - WILEY
PI  - HOBOKEN
PA  - 111 RIVER ST, HOBOKEN 07030-5774, NJ USA
SN  - 0307-6946
SN  - 1365-2311
DA  - 2020 APR
PY  - 2020
VL  - 45
IS  - 2
SP  - 290
EP  - 299
DO  - 10.1111/een.12797
AN  - WOS:000485928200001
C6  - SEP 2019
AD  - Huazhong Agr Univ, Coll Plant Sci & Technol, Hubei Insect Resources Utilizat & Sustainable Pes, Wuhan, Hubei, Peoples R China
AD  - ARS, USDA, Natl Biol Control Lab, Stoneville, MS USA
Y2  - 2019-09-10
ER  -

TY  - JOUR
AU  - Claude  Desplan; REINBERG, DANNY 
TI  - Aging and rejuvenation: An ant model to study the regulation of longevity
M3  - Awarded Grant
AB  - Project summary:Ants are social insects that can be developed as experimentally tractable organisms for probing the dynamicchanges in the epigenetic programs that control an array of processes, including aging. Aging is a process ofprogressive decline in intrinsic physiological functions. There is a well-established trade-off between lifespanand reproduction as higher reproductive activity in females is associated with shorter lifespan. However, insocial insects, the reproductive queen has up to 10X longer lifespan than non-reproductive workers. In the antHarpegnathos saltator, adult individuals that are not exposed to queen pheromones can undergo a reversibleswitch from non-reproductive workers to reproductive pseudo-queens (gamergates) that exhibit fully developedovary and, importantly, a 5X increase in lifespan, showing that aging is reversible. Lifespan is shortened againwhen gamergates are reverted to workers (revertants). Thus, Harpegnathos provides an effective system tostudy epigenetic regulation of aging and rejuvenation given the adult plasticity that allows switching betweencastes.We have performed transcriptome analysis of the longevity-regulatory tissues: the fat body, ovary and brain, inworkers vs. gamergates vs. revertants. We have identified a group of differentially expressed genes (DEGs),some of which have been implicated in the regulation of longevity, e.g. IIS (insulin and IGF signaling) pathwaycomponents. To further analyze the genetic and epigenetic regulation of longevity in ants, we will first comparephysiology, lifespan, transcriptome and histone modifications in gamergates derived from young vs. oldworkers to ascertain the epigenetic regulation of aging and, most intriguingly, rejuvenation. The cellularlocalization and functions of important DEGs will be further analyzed. Second, we will utilize our newlyestablished genetic tool – CRISPR in ants – to generate knockout (KO) ants in the two DEGs in the ovary, Hs-IMPL2 and Hs-ALS, which likely act as inhibitors of IIS in ants. These KO ants will be used to characterize therole of IIS in the dramatically extended lifespan in gamergates. Third, Hs-ILP1 (insulin-like peptide 1) isdifferentially expressed in the brain and Hs-ILP2 in the ovary. While both Hs-ILP1 and Hs-ILP2 are stronglyincreased in gamergates compared to workers, IIS is decreased in the fat body and ovary. To address thisparadox, we will analyze (a) the role of Hs-ILP1 and -ILP2 in regulating the two branches of IIS: AKT andMAPK; (b) the role of Hs-ImpL2 and Hs-ALS in regulating activity of Hs-ILPs; and (c) how two insulin receptors(InRs) mediate the role of Hs-ILPs in differentially regulating IIS.
DA  - 2022 
PY  - 2022
AN  - GRANTS:17458046
G1  - 10425261; 5R01AG058762-05; R01AG058762
AD  - NEW YORK UNIVERSITY SCHOOL OF MEDICINE
AD  - NEW YORK UNIVERSITY SCHOOL OF MEDICINE
Y2  - 2024-03-05
ER  -

TY  - JOUR
AU  - Claude  Desplan; REINBERG, DANNY 
TI  - Aging and rejuvenation: An ant model to study the regulation of longevity
M3  - Awarded Grant
AB  - Project summary:Ants are social insects that can be developed as experimentally tractable organisms for probing the dynamicchanges in the epigenetic programs that control an array of processes, including aging. Aging is a process ofprogressive decline in intrinsic physiological functions. There is a well-established trade-off between lifespanand reproduction as higher reproductive activity in females is associated with shorter lifespan. However, insocial insects, the reproductive queen has up to 10X longer lifespan than non-reproductive workers. In the antHarpegnathos saltator, adult individuals that are not exposed to queen pheromones can undergo a reversibleswitch from non-reproductive workers to reproductive pseudo-queens (gamergates) that exhibit fully developedovary and, importantly, a 5X increase in lifespan, showing that aging is reversible. Lifespan is shortened againwhen gamergates are reverted to workers (revertants). Thus, Harpegnathos provides an effective system tostudy epigenetic regulation of aging and rejuvenation given the adult plasticity that allows switching betweencastes.We have performed transcriptome analysis of the longevity-regulatory tissues: the fat body, ovary and brain, inworkers vs. gamergates vs. revertants. We have identified a group of differentially expressed genes (DEGs),some of which have been implicated in the regulation of longevity, e.g. IIS (insulin and IGF signaling) pathwaycomponents. To further analyze the genetic and epigenetic regulation of longevity in ants, we will first comparephysiology, lifespan, transcriptome and histone modifications in gamergates derived from young vs. oldworkers to ascertain the epigenetic regulation of aging and, most intriguingly, rejuvenation. The cellularlocalization and functions of important DEGs will be further analyzed. Second, we will utilize our newlyestablished genetic tool – CRISPR in ants – to generate knockout (KO) ants in the two DEGs in the ovary, Hs-IMPL2 and Hs-ALS, which likely act as inhibitors of IIS in ants. These KO ants will be used to characterize therole of IIS in the dramatically extended lifespan in gamergates. Third, Hs-ILP1 (insulin-like peptide 1) isdifferentially expressed in the brain and Hs-ILP2 in the ovary. While both Hs-ILP1 and Hs-ILP2 are stronglyincreased in gamergates compared to workers, IIS is decreased in the fat body and ovary. To address thisparadox, we will analyze (a) the role of Hs-ILP1 and -ILP2 in regulating the two branches of IIS: AKT andMAPK; (b) the role of Hs-ImpL2 and Hs-ALS in regulating activity of Hs-ILPs; and (c) how two insulin receptors(InRs) mediate the role of Hs-ILPs in differentially regulating IIS.
DA  - 2021 
PY  - 2021
AN  - GRANTS:17390341
G1  - 10171746; 5R01AG058762-04; R01AG058762
AD  - NEW YORK UNIVERSITY SCHOOL OF MEDICINE
AD  - NEW YORK UNIVERSITY SCHOOL OF MEDICINE
Y2  - 2024-03-01
ER  -

TY  - JOUR
AU  - Claude  Desplan; REINBERG, DANNY 
TI  - Aging and rejuvenation: An ant model to study the regulation of longevity
M3  - Awarded Grant
AB  - Project summary:Ants are social insects that can be developed as experimentally tractable organisms for probing the dynamicchanges in the epigenetic programs that control an array of processes, including aging. Aging is a process ofprogressive decline in intrinsic physiological functions. There is a well-established trade-off between lifespanand reproduction as higher reproductive activity in females is associated with shorter lifespan. However, insocial insects, the reproductive queen has up to 10X longer lifespan than non-reproductive workers. In the antHarpegnathos saltator, adult individuals that are not exposed to queen pheromones can undergo a reversibleswitch from non-reproductive workers to reproductive pseudo-queens (gamergates) that exhibit fully developedovary and, importantly, a 5X increase in lifespan, showing that aging is reversible. Lifespan is shortened againwhen gamergates are reverted to workers (revertants). Thus, Harpegnathos provides an effective system tostudy epigenetic regulation of aging and rejuvenation given the adult plasticity that allows switching betweencastes.We have performed transcriptome analysis of the longevity-regulatory tissues: the fat body, ovary and brain, inworkers vs. gamergates vs. revertants. We have identified a group of differentially expressed genes (DEGs),some of which have been implicated in the regulation of longevity, e.g. IIS (insulin and IGF signaling) pathwaycomponents. To further analyze the genetic and epigenetic regulation of longevity in ants, we will first comparephysiology, lifespan, transcriptome and histone modifications in gamergates derived from young vs. oldworkers to ascertain the epigenetic regulation of aging and, most intriguingly, rejuvenation. The cellularlocalization and functions of important DEGs will be further analyzed. Second, we will utilize our newlyestablished genetic tool – CRISPR in ants – to generate knockout (KO) ants in the two DEGs in the ovary, Hs-IMPL2 and Hs-ALS, which likely act as inhibitors of IIS in ants. These KO ants will be used to characterize therole of IIS in the dramatically extended lifespan in gamergates. Third, Hs-ILP1 (insulin-like peptide 1) isdifferentially expressed in the brain and Hs-ILP2 in the ovary. While both Hs-ILP1 and Hs-ILP2 are stronglyincreased in gamergates compared to workers, IIS is decreased in the fat body and ovary. To address thisparadox, we will analyze (a) the role of Hs-ILP1 and -ILP2 in regulating the two branches of IIS: AKT andMAPK; (b) the role of Hs-ImpL2 and Hs-ALS in regulating activity of Hs-ILPs; and (c) how two insulin receptors(InRs) mediate the role of Hs-ILPs in differentially regulating IIS.
DA  - 2019 
PY  - 2019
AN  - GRANTS:12324978
G1  - 5R01AG058762-02; 9769611; R01AG058762
AD  - NEW YORK UNIVERSITY SCHOOL OF MEDICINE
AD  - NEW YORK UNIVERSITY SCHOOL OF MEDICINE
Y2  - 2023-12-14
ER  -

TY  - JOUR
AU  - Calcaterra, Luis A.
AU  - Coulin, Carolina
AU  - Briano, Juan A.
AU  - Follett, Peter A.
TI  - Acute Exposure to Low-Dose Radiation Disrupts Reproduction and Shortens Survival of <i>Wasmannia auropunctata</i> (Hymenoptera: Formicidae) Queens
T2  - JOURNAL OF ECONOMIC ENTOMOLOGY
M3  - Article
AB  - Irradiation is a postharvest quarantine treatment option to control ants and other hitchhiker pests on fresh horticultural products exported from Hawaii. The radiotolerance of the invasive little fire ant, Wasmannia auropunctata (Roger) (Hymenoptera: Formicidae: Myrmicinae), was studied to determine a dose sufficient for its control. Queens from each of five laboratory microcolonies started from five geographic locations in Argentina were irradiated at 20, 50, 70, or 100 Gy or left untreated as controls and then followed for 13 wk to observe colony growth. In general, queen survivorship, and the number of eggs, larvae, and pupae observed in the microcolonies decreased with increasing irradiation dose. In the 50-, 70-, and 100-Gy treatments, the number of eggs observed was reduced by 68, 66, and 76%, respectively, compared with untreated control microcolonies. The number of larvae in the 50-, 70-, and, 100-Gy treatments was reduced by 99.6%, and only one pupa was observed in the 50-Gy treatment and none in the 70-and 100-Gy treatments during the 13-wk experiment. Queens in the 100-Gy treatment had significantly reduced longevity compared with queens in the other treatments. Radiation doses >= 70 Gy stopped reproduction in W. auropunctata queens and should be sufficient as a phytosanitary treatment. Information from additional invasive ants in Myrmicinae and other subfamilies is needed before recommending a generic irradiation treatment for ants.
PU  - OXFORD UNIV PRESS INC
PI  - CARY
PA  - JOURNALS DEPT, 2001 EVANS RD, CARY, NC 27513 USA
SN  - 0022-0493
SN  - 1938-291X
DA  - 2012 JUN
PY  - 2012
VL  - 105
IS  - 3
SP  - 817
EP  - 822
DO  - 10.1603/EC11374
AN  - WOS:000305473500009
AD  - USDA ARS, US S Amer Biol Control Lab, Buenos Aires, DF, Argentina
AD  - USDA ARS, US Pacific Basin Agr Res Ctr, Hilo, HI 96720 USA
M2  - USDA ARS
Y2  - 2012-07-18
ER  -

TY  - JOUR
AU  - Claude  Desplan; REINBERG, DANNY 
TI  - Aging and rejuvenation: An ant model to study the regulation of longevity
M3  - Awarded Grant
AB  - Project summary:Ants are social insects that can be developed as experimentally tractable organisms for probing the dynamicchanges in the epigenetic programs that control an array of processes, including aging. Aging is a process ofprogressive decline in intrinsic physiological functions. There is a well-established trade-off between lifespanand reproduction as higher reproductive activity in females is associated with shorter lifespan. However, insocial insects, the reproductive queen has up to 10X longer lifespan than non-reproductive workers. In the antHarpegnathos saltator, adult individuals that are not exposed to queen pheromones can undergo a reversibleswitch from non-reproductive workers to reproductive pseudo-queens (gamergates) that exhibit fully developedovary and, importantly, a 5X increase in lifespan, showing that aging is reversible. Lifespan is shortened againwhen gamergates are reverted to workers (revertants). Thus, Harpegnathos provides an effective system tostudy epigenetic regulation of aging and rejuvenation given the adult plasticity that allows switching betweencastes.We have performed transcriptome analysis of the longevity-regulatory tissues: the fat body, ovary and brain, inworkers vs. gamergates vs. revertants. We have identified a group of differentially expressed genes (DEGs),some of which have been implicated in the regulation of longevity, e.g. IIS (insulin and IGF signaling) pathwaycomponents. To further analyze the genetic and epigenetic regulation of longevity in ants, we will first comparephysiology, lifespan, transcriptome and histone modifications in gamergates derived from young vs. oldworkers to ascertain the epigenetic regulation of aging and, most intriguingly, rejuvenation. The cellularlocalization and functions of important DEGs will be further analyzed. Second, we will utilize our newlyestablished genetic tool – CRISPR in ants – to generate knockout (KO) ants in the two DEGs in the ovary, Hs-IMPL2 and Hs-ALS, which likely act as inhibitors of IIS in ants. These KO ants will be used to characterize therole of IIS in the dramatically extended lifespan in gamergates. Third, Hs-ILP1 (insulin-like peptide 1) isdifferentially expressed in the brain and Hs-ILP2 in the ovary. While both Hs-ILP1 and Hs-ILP2 are stronglyincreased in gamergates compared to workers, IIS is decreased in the fat body and ovary. To address thisparadox, we will analyze (a) the role of Hs-ILP1 and -ILP2 in regulating the two branches of IIS: AKT andMAPK; (b) the role of Hs-ImpL2 and Hs-ALS in regulating activity of Hs-ILPs; and (c) how two insulin receptors(InRs) mediate the role of Hs-ILPs in differentially regulating IIS.
DA  - 2020 
PY  - 2020
AN  - GRANTS:15049392
G1  - 5R01AG058762-03; 9925717; R01AG058762
AD  - NEW YORK UNIVERSITY SCHOOL OF MEDICINE
AD  - NEW YORK UNIVERSITY SCHOOL OF MEDICINE
Y2  - 2023-12-14
ER  -

TY  - JOUR
AU  - DEJEAN, A
TI  - EFFECT OF GAMMA-IRRADIATIONS ON LONGEVITY OF QUEENS AND WORKERS OF TEMNOTHORAX-RECEDENS (NYL) (FORMICIDAE, MYRMICINAE)
T2  - INSECTES SOCIAUX
M3  - Article
PU  - BIRKHAUSER VERLAG AG
PI  - BASEL
PA  - PO BOX 133 KLOSTERBERG 23, CH-4010 BASEL, SWITZERLAND
SN  - 0020-1812
DA  - 1975 
PY  - 1975
VL  - 22
IS  - 3
SP  - 237
EP  - 242
DO  - 10.1007/BF02223075
AN  - WOS:A1975BA20000002
AD  - UNIV PAUL SABATIER,LAB ENTOMOL 2,118 ROUTE NARBONNE,F-31077 TOULOUSE,FRANCE
Y2  - 1975-01-01
ER  -

TY  - JOUR
AU  - Azevedo, Dihego Oliveira
AU  - de Paula, Sergio Oliveira
AU  - Zanuncio, Jose Cola
AU  - Martinez, Luis Carlos
AU  - Serrao, Jose Eduardo
TI  - Juvenile hormone downregulates vitellogenin production in <i>Ectatomma tuberculatum</i> (Hymenoptera: Formicidae) sterile workers
T2  - JOURNAL OF EXPERIMENTAL BIOLOGY
M3  - Article
AB  - In the ant Ectatomma tuberculatum (Olivier 1792), workers have active ovaries and lay trophic eggs that are eaten by the queen and larvae. Vitellogenins are the main proteins found in the eggs of insects and are the source of nutrients for the embryo in the fertilized eggs and for adults in the trophic eggs. In social insects, vitellogenin titres vary between castes and affect reproductive social status, nursing, foraging, longevity, somatic maintenance, and immunity. In most insects, vitellogenin synthesis is mainly regulated by juvenile hormone. However, in non-reproductive worker ants, this relationship is poorly characterized. This study determined the effects of juvenile hormone on vitellogenin synthesis in non-reproductive E. tuberculatum workers. Juvenile hormone was topically applied onto workers, and the effect on vitellogenin synthesis in the fat body and vitellogenin titres in the haemolymph were analysed by ELISA and qPCR. Juvenile hormone downregulated protein synthesis and reduced vitellogenin titres in the haemolymph, suggesting that in workers of E. tuberculatum, juvenile hormone loses its gonadotrophic function.
PU  - COMPANY BIOLOGISTS LTD
PI  - CAMBRIDGE
PA  - BIDDER BUILDING, STATION RD, HISTON, CAMBRIDGE CB24 9LF, ENGLAND
SN  - 0022-0949
SN  - 1477-9145
DA  - 2016 JAN 1
PY  - 2016
VL  - 219
IS  - 1
SP  - 103
EP  - 108
DO  - 10.1242/jeb.127712
AN  - WOS:000368541900021
AD  - Inst Fed Espirito Santo, Coordenadoria Meio Ambiente, Ibatiba, ES, Brazil
AD  - Univ Fed Vicosa, Dept Biol Geral, BR-36570000 Vicosa, MG, Brazil
AD  - Univ Fed Vicosa, Dept Entomol, BR-36570000 Vicosa, MG, Brazil
Y2  - 2016-01-01
ER  -

TY  - JOUR
AU  - Bernadou, Abel
AU  - Hoffacker, Elisabeth
AU  - Pable, Julia
AU  - Heinze, Juergen
TI  - Lipid content influences division of labour in a clonal ant
T2  - JOURNAL OF EXPERIMENTAL BIOLOGY
M3  - Article
AB  - The fat body, a major metabolic hub in insects, is involved in many functions, e.g. energy storage, nutrient sensing and immune response. In social insects, fat appears to play an additional role in division of labour between egg layers and workers, which specialize in nonreproductive tasks inside and outside their nest. For instance, reproductives are more resistant to starvation, and changes in fat content have been associated with the transition from inside to outside work or reproductive activities. However, most studies have been correlative and we still need to unravel the causal interrelationships between fat content and division of both reproductive and nonreproductive labour. Clonal ants, e.g. Platythyrea punctata, are ideal models for studying task partitioning without confounding variation in genotype and morphology. In this study, we examined the range of variation and flexibility of fat content throughout the lifespan of workers, the threshold of corpulence associated with foraging or reproduction and whether low fat content is a cause rather than a consequence of the transition to foraging. We found that lipid stores change with division of labour from corpulent to lean and, in reverted nurses, back to corpulent. In addition, our data show the presence of fat content thresholds that trigger the onset of foraging or egg-laying behaviour. Our study supports the view that mechanisms that regulate reproduction and foraging in solitary insects, in particular the nutritional status of individuals, have been co-opted to regulate division of labour in colonies of social insects.
PU  - COMPANY BIOLOGISTS LTD
PI  - CAMBRIDGE
PA  - BIDDER BUILDING, STATION RD, HISTON, CAMBRIDGE CB24 9LF, ENGLAND
SN  - 0022-0949
SN  - 1477-9145
DA  - 2020 MAR
PY  - 2020
VL  - 223
IS  - 6
C7  - jeb219238
DO  - 10.1242/jeb.219238
AN  - WOS:000541830200014
AD  - Univ Regensburg, Zool Evolutionary Biol, Univ Str 31, D-93053 Regensburg, Germany
Y2  - 2020-07-06
ER  -

TY  - JOUR
AU  - BUSCHINGER, A
AU  - WINTER, U
TI  - POPULATION STUDIES OF THE DULOTIC ANT, EPIMYRMA-RAVOUXI, AND THE DEGENERATE SLAVEMAKER, EPIMYRMA-KRAUSSEI (HYMENOPTERA, FORMICIDAE
T2  - ENTOMOLOGIA GENERALIS
M3  - Article
AB  - A population study of E. ravouxi and E. kraussei Emery revealed that E. ravouxi is an active slavemaker; E. kraussei represents an evolutionary stage of degenerate dulosis. The 2 spp., together with a yet undescribed, workerless Epimyrma sp., represent a well-documented example for a transition between 2 types of social parasitism among ants. E. ravouxi colonies have a lifespan of up to 10 yr. The number of slaves increases concurrently with the Epimyrma worker number, and thus with age. Of the samples 1/5 had slaves of 2 different host species together. Slave raids were formerly observed in the laboratory. E. kraussei colonies depend upon the host worker stock which the queen meets with when invading the host colony. They produce very few Epimyrma workers, and the colonies decline when the host workers die out after 2 or 3 yr. E. kraussei workers are apparently still capable of conducting slave raids under favorable conditions.
PU  - E SCHWEIZERBARTSCHE VERLAGSBUCHHANDLUNG
PI  - STUTTGART
PA  - NAEGELE U OBERMILLER, SCIENCE PUBLISHERS, JOHANNESSTRASSE 3A, D 70176 STUTTGART, GERMANY
SN  - 0171-8177
SN  - 2363-7102
DA  - 1983 
PY  - 1983
VL  - 8
IS  - 4
SP  - 251
EP  - 266
AN  - WOS:A1983RL20900005
Y2  - 1983-01-01
ER  -

TY  - JOUR
AU  - Kramer, Boris H.
AU  - Schaible, Ralf
AU  - Scheuerlein, Alexander
TI  - Worker lifespan is an adaptive trait during colony establishment in the long-lived ant <i>Lasius niger</i>
T2  - EXPERIMENTAL GERONTOLOGY
M3  - Article
AB  - Eusociality has been recognized as a strong driver of lifespan evolution. While queens show extraordinary lifespans of 20 years and more, worker lifespan is short and variable. A recent comparative study found that in eusocial species with larger average colony sizes the disparities in the lifespans of the queen and the worker are also greater, which suggests that lifespan might be an evolved trait. Here, we tested whether the same pattern holds during colony establishment: as colonies grow larger, worker lifespan should decrease. We studied the mortality of lab-reared Lasius niger workers from colonies at two different developmental stages (small and intermediate-sized) in a common garden experiment. Workers were kept in artificial cohorts that differed only with respect to the stage of the colony they were born in. We found that the stage of the birth colony affected the body size and the survival probability of the workers. The workers that had emerged from early stage colonies were smaller and had lower mortality during the first 400 days of their life than the workers born in colonies at a later stage. Our results suggest that early stage colonies produce small workers with an increased survival probability. These workers are gradually augmented by larger workers with a decreased survival probability that serve as a redundant workforce with easily replaceable individuals. We doubt that the observed differences in lifespan are driven by differences in body size. Rather, we suspect that physiological mechanisms are the basis for the observed differences in lifespan. (C) 2016 The Authors. Published by Elsevier Inc.
PU  - PERGAMON-ELSEVIER SCIENCE LTD
PI  - OXFORD
PA  - THE BOULEVARD, LANGFORD LANE, KIDLINGTON, OXFORD OX5 1GB, ENGLAND
SN  - 0531-5565
SN  - 1873-6815
DA  - 2016 DEC
PY  - 2016
VL  - 85
SP  - 18
EP  - 23
DO  - 10.1016/j.exger.2016.09.008
AN  - WOS:000388776400004
AD  - Univ Groningen, Groningen Inst Evolutionary Life Sci, Nijenborgh 7, NL-9747 AG Groningen, Netherlands
AD  - Max Planck Inst Demog Res, Konrad Zuse Str 1, D-18057 Rostock, Germany
Y2  - 2016-12-21
ER  -

TY  - JOUR
AU  - Moron, Dawid
AU  - Lenda, Magdalena
AU  - Skorka, Piotr
AU  - Woyciechowski, Michal
TI  - Short-Lived Ants Take Greater Risks during Food Collection
T2  - AMERICAN NATURALIST
M3  - Article
AB  - Life-history theory predicts that organisms should alter their behavior if life expectancy declines. Recent theoretical work has focused on worker life expectancy as an ultimate factor in allocating risk-related tasks among the workforce in social insects. A key prediction of this evolutionary model is that workers with shorter life expectancy should perform riskier tasks. We tested this hypothesis, using laboratory colonies of the ant Myrmica scabrinodis. We modified foraging so that it differed in level of risk by manipulating distances, temperatures, and the presence of competitors on foraging patches. The life expectancies of foragers were shortened by poisoning with carbon dioxide or by injury through removal of their propodeal spines. Both treatments significantly shortened worker life expectancy in comparison with untreated ants. We show, for the first time, that foragers with a shorter life expectancy foraged under risk more often than foragers in the control group. Thus, a worker's strategy of foraging under risky circumstances appears to be fine-tuned to its life expectancy.
PU  - UNIV CHICAGO PRESS
PI  - CHICAGO
PA  - 1427 E 60TH ST, CHICAGO, IL 60637-2954 USA
SN  - 0003-0147
SN  - 1537-5323
DA  - 2012 DEC
PY  - 2012
VL  - 180
IS  - 6
SP  - 744
EP  - 750
DO  - 10.1086/668009
AN  - WOS:000311090100007
AD  - Polish Acad Sci, Inst Systemat & Evolut Anim, PL-31016 Krakow, Poland
AD  - Polish Acad Sci, Inst Nat Conservat, PL-31120 Krakow, Poland
AD  - Poznan Univ Life Sci, Inst Zool, PL-60625 Poznan, Poland
AD  - Jagiellonian Univ, Inst Environm Sci, PL-30387 Krakow, Poland
Y2  - 2012-12-12
ER  -

TY  - BOOK
AU  - Opachaloemphan, Comzit
Z2  -  
TI  - Phenotypic Plasticity in the Indian Jumping Ants <em>Harpegnathos Saltator</em>
M3  - Dissertation/Thesis
SN  - 9798534676181
DA  - 2021 
PY  - 2021
AN  - PQDT:64671694
AD  - New York University, Basic Medical Science, New York, United States
M2  - New York University
ER  -

TY  - JOUR
AU  - Kuszewska, Karolina
AU  - Woloszczuk, Anna
AU  - Woyciechowski, Michal
TI  - Reproductive Cessation and Post-Reproductive Lifespan in Honeybee Workers
T2  - BIOLOGY-BASEL
M3  - Article
AB  - The post-reproductive lifespan is an evolutionary enigma because the cessation of reproduction in animals seems contrary to the maximization of Darwinian fitness. Several theories aim to explain the evolution of menopause, one of which suggests that females of a certain age receive more fitness benefits via indirect selection (kin selection) than they would directly from continuing reproduction. Post-reproductive lifespans are not very common in nature but have been described in humans, nonhuman primates, a few species of toothed whales, guppies, and in some insect societies consisting of clonal colony members, such as aphid and ant societies. Here, we provide evidence that menopause also exists in honeybee societies. Our study shows that workers with a short life expectancy (older and/or injured workers) invest fewer resources and less time in their own reproduction than workers with a long life expectancy (younger and/or uninjured workers), even if their colony is hopelessly queenless. These results are consistent with the kin selection explanation for the evolution of menopause and help us understand the net effects of relatedness and social cooperation in animals.
PU  - MDPI
PI  - BASEL
PA  - ST ALBAN-ANLAGE 66, CH-4052 BASEL, SWITZERLAND
SN  - 2079-7737
DA  - 2024 MAY
PY  - 2024
VL  - 13
IS  - 5
C7  - 287
DO  - 10.3390/biology13050287
AN  - WOS:001234812800001
AD  - Agr Univ Krakow, Fac Anim Sci, Dept Zool & Anim Welf, Al Mickiewicza 21, PL-31120 Krakow, Poland
AD  - Jagiellonian Univ, Inst Environm Sci, PL-30387 Krakow, Poland
Y2  - 2024-06-05
ER  -

TY  - JOUR
AU  - Menke, Sean B.
AU  - Holway, David A.
TI  - Historical resurvey indicates no decline in Argentine ant site occupancy in coastal southern California
T2  - BIOLOGICAL INVASIONS
M3  - Article
AB  - Predicting changes in the abundance and distribution of introduced species over time is difficult, but clues regarding the underlying causes of these changes may come from long-term surveys. Resurveys conducted over large spatial scales, for example, can be used to discriminate between site-specific causes of decline and those that act at the population level. Here we used regional resurvey data to address changes in Argentine ant site occupancy in urban, agricultural, and natural environments in coastal southern California. We resurveyed 145 locations originally sampled 12-14 years ago and observed a slight decrease in Argentine ant site occupation, from 85 to 79% across all sites. At the majority of sites where apparent absences were recorded, however, the Argentine ant had merely retreated outside of the proscribed sampling area (a 25-m radius circle) and was still present within 80 m, on average, of the original sampling point. This finding thus suggests that the apparent absences observed most likely reflect contractions of the area occupied by polydomous supercolonies, possibly in response to local-scale changes in environmental conditions, as opposed to processes acting at larger spatial scales. We also conducted back-to-back annual resurveys (in 2018 and 2019) of all urban sampling points (n = 95) to quantify annual turnover in site occupancy. These resurveys revealed 2.4% site turnover with 97% (92/95) sites being classified as either presences (n = 85) or absences (n = 7) in both years. Our results support the findings of resurveys conducted in northern California, where Argentine ant distributions have slowly expanded over decadal time scales. Historical resurveys can provide insights into why populations of introduced species change over time and should incorporate an appreciation of how invader traits affect detectability.
PU  - SPRINGER
PI  - DORDRECHT
PA  - VAN GODEWIJCKSTRAAT 30, 3311 GZ DORDRECHT, NETHERLANDS
SN  - 1387-3547
SN  - 1573-1464
DA  - 2020 MAY
PY  - 2020
VL  - 22
IS  - 5
SP  - 1669
EP  - 1679
DO  - 10.1007/s10530-020-02211-x
AN  - WOS:000528540700010
AD  - Lake Forest Coll, Dept Biol, Lake Forest, IL 60045 USA
AD  - Univ Calif San Diego, Div Biol Sci, La Jolla, CA 92093 USA
M2  - Lake Forest Coll
Y2  - 2020-05-08
ER  -

TY  - JOUR
AU  - Hartmann, Clara
AU  - Heinze, Juergen
AU  - Bernadou, Abel
TI  - Age-dependent changes in cuticular color and pteridine levels in a clonal ant
T2  - JOURNAL OF INSECT PHYSIOLOGY
M3  - Article
AB  - Social insects are emerging models for studying aging and the longevity/fecundity trade-off. Research on the demography of colonies and populations are hampered by the lack of reliable age markers. Here we investigate the suitability of cuticular pigmentation and pteridine fluorescence for age grading individuals of the clonal ant Platythyrea punctata. We found that both traits varied with age. Cuticular color darkened with individual's age until 25-30 days after hatching. For pteridine fluorescence, we found that P. punctata workers show a decrease in head pteridine levels over time until 70-80 days of age. Together with other markers, such as age-based behavior, cuticular coloration and pteridine fluorescence may help to estimate the age structure of colonies.
PU  - PERGAMON-ELSEVIER SCIENCE LTD
PI  - OXFORD
PA  - THE BOULEVARD, LANGFORD LANE, KIDLINGTON, OXFORD OX5 1GB, ENGLAND
SN  - 0022-1910
SN  - 1879-1611
DA  - 2019 OCT
PY  - 2019
VL  - 118
C7  - 103943
DO  - 10.1016/j.jinsphys.2019.103943
AN  - WOS:000494053500016
AD  - Univ Regensburg, Zool Evolutionary Biol, Univ Str 31, D-93053 Regensburg, Germany
Y2  - 2019-11-19
ER  -

TY  - JOUR
AU  - Souza-Silva, Alan
AU  - Zanetti, Ronald
T2  - Revista Árvore
M3  - research-article
PU  - Sociedade de Investigações Florestais
PI  - Viçosa
PA  - Viçosa
SN  - 1806-9088
DA  - 2007 08
PY  - 2007
VL  - 31
IS  - 4
SP  - 753
EP  - 759
DO  - 10.1590/S0100-67622007000400021
AN  - SCIELO:S0100-67622007000400021
AD  - Universidade Federal de Lavras, Brazil
M2  - Universidade Federal de Lavras
Y2  - 2007-08-01
ER  -

TY  - JOUR
AU  - Lindstrom, Stafva
AU  - Timonen, Sari
AU  - Sundstrom, Liselotte
TI  - The bacterial and fungal community composition in time and space in the nest mounds of the ant <i>Formica</i> <i>exsecta</i> (Hymenoptera: Formicidae)
T2  - MICROBIOLOGYOPEN
M3  - Article
AB  - In a subarctic climate, the seasonal shifts in temperature, precipitation, and plant cover drive the temporal changes in the microbial communities in the topsoil, forcing soil microbes to adapt or decline. Many organisms, such as mound-building ants, survive the cold winter owing to the favorable microclimate in their nest mounds. We have previously shown that the microbial communities in the nest of the ant Formica exsecta are significantly different from those in the surrounding bulk soil. In the current study, we identified taxa, which were consistently present in the nests over a study period of three years. Some taxa were also significantly enriched in the nest samples compared with spatially corresponding reference soils. We show that the bacterial communities in ant nests are temporally stable across years, whereas the fungal communities show greater variation. It seems that the activities of the ants contribute to unique biochemical processes in the secluded nest environment, and create opportunities for symbiotic interactions between the ants and the microbes. Over time, the microbial communities may come to diverge, due to drift and selection, especially given the long lifespan (up to 30 years) of the ant colonies.
PU  - WILEY
PI  - HOBOKEN
PA  - 111 RIVER ST, HOBOKEN 07030-5774, NJ USA
SN  - 2045-8827
DA  - 2021 AUG
PY  - 2021
VL  - 10
IS  - 4
C7  - e1201
DO  - 10.1002/mbo3.1201
AN  - WOS:000691326900004
AD  - Univ Helsinki, Fac Biol & Environm Sci, Organismal & Evolutionary Biol Res Programme, Helsinki, Finland
AD  - Tvarminne Zool Stn, Hango, Finland
AD  - Univ Helsinki, Dept Microbiol, POB 56, Helsinki 00014, Finland
M2  - Tvarminne Zool Stn
Y2  - 2021-09-07
ER  -

TY  - JOUR
AU  - Zhou, Aiming
AU  - Lu, Yongyue
AU  - Zeng, Ling
AU  - Xu, Yijuan
AU  - Liang, Guangwen
TI  - Does Mutualism Drive the Invasion of Two Alien Species? The Case of <i>Solenopsis invicta</i> and <i>Phenacoccus solenopsis</i>
T2  - PLOS ONE
M3  - Article
AB  - Although mutualism between ants and honeydew-producing hemipterans has been extensively recognized in ecosystem biology, however few attempts to test the hypothesis that mutualism between two alien species leads to the facilitation of the invasion process. To address this problem, we focus on the conditional mutualism between S. invicta and P. solenopsis by field investigations and indoor experiments. In the laboratory, ant colony growth increased significantly when ants had access to P. solenopsis and animal-based food. Honeydew produced by P. solenopsis also improved the survival of ant workers. In the field, colony density of P. solenopsis was significantly greater on plots with ants than on plots without ants. The number of mealybug mummies on plants without fire ants was almost three times that of plants with fire ants, indicating a strong effect of fire ants on mealybug survival. In addition, the presence of S. invicta successfully contributed to the spread of P. solenopsis. The quantity of honeydew consumption by S. invicta was significantly greater than that of a presumptive native ant, Tapinoma melanocephalum. When compared with the case without ant tending, mealybugs tended by ants matured earlier and their lifespan and reproduction increased. T. melanocephalum workers arrived at honeydew more quickly than S. invicta workers, while the number of foraging S. invicta workers on plants steadily increased, eventually exceeding that number of T. melanocephalum foragers. Overall, these results suggest that the conditional mutualism between S. invicta and P. solenopsis facilitates population growth and fitness of both species. S. invicta tends to acquire much more honeydew and drive away native ants, promoting their predominance. These results suggest that the higher foraging tempo of S. invicta may provide more effective protection of P. solenopsis than native ants. Thus mutualism between these two alien species may facilitate the invasion success of both species.
PU  - PUBLIC LIBRARY SCIENCE
PI  - SAN FRANCISCO
PA  - 1160 BATTERY STREET, STE 100, SAN FRANCISCO, CA 94111 USA
SN  - 1932-6203
DA  - 2012 JUL 23
PY  - 2012
VL  - 7
IS  - 7
C7  - e41856
DO  - 10.1371/journal.pone.0041856
AN  - WOS:000306687700159
AD  - S China Agr Univ, Red Imported Fire Ant Res Ctr, Guangzhou, Guangdong, Peoples R China
Y2  - 2012-07-23
ER  -

TY  - JOUR
AU  - Miler, Krzysztof
AU  - Symonowicz, Beata
AU  - Godzinska, Ewa J.
TI  - Increased Risk Proneness or Social Withdrawal? The Effects of Shortened Life Expectancy on the Expression of Rescue Behavior in Workers of the ant <i>Formica cinerea</i> (Hymenoptera: Formicidae)
T2  - JOURNAL OF INSECT BEHAVIOR
M3  - Article
AB  - In social insects behavioral consequences of shortened life expectancy include, among others, increased risk proneness and social withdrawal. We investigated the impact of experimental shortening of life expectancy of foragers of the ant Formica cinerea achieved by their exposure to carbon dioxide on the expression of rescue behavior, risky pro-social behavior, tested by means of two bioassays during which a single worker (rescuer) was confronted with a nestmate (victim) attacked by a predator (antlion larva capture bioassay) or immobilized by an artificial snare (entrapment bioassay). Efficacy of carbon dioxide poisoning in shortening life expectancy was confirmed by the analysis of ant mortality. Rescue behavior observed during behavioral tests involved digging around the victim, transport of the sand covering the victim, pulling the limbs/antennae/mandibles of the victim, direct attack on the antlion (in antlion larva capture tests), and snare biting (in entrapment tests). The rate of occurrence of rescue behavior was lower in ants with shortened life expectancy, but that effect was significant only in the case of the entrapment bioassay. Similarly, only in the case of the entrapment bioassay ants with shortened life expectancy displayed rescue behavior after a longer latency and devoted less time to that behavior than ants from the control groups. Our results demonstrated that in ant workers shortened life expectancy may lead to reduced propensity for rescue behavior, most probably as an element of the social withdrawal syndrome that had already been described in several studies on behavior of moribund ants and honeybees.
PU  - SPRINGER/PLENUM PUBLISHERS
PI  - NEW YORK
PA  - 233 SPRING ST, NEW YORK, NY 10013 USA
SN  - 0892-7553
SN  - 1572-8889
DA  - 2017 NOV
PY  - 2017
VL  - 30
IS  - 6
SP  - 632
EP  - 644
DO  - 10.1007/s10905-017-9647-8
AN  - WOS:000422786200003
AD  - Jagiellonian Univ, Inst Environm Sci, Gronostajowa St 7, PL-30387 Krakow, Poland
AD  - Polish Acad Sci, Nencki Inst Expt Biol, Dept Neurophysiol, Lab Ethol, Pasteur St 3, PL-02093 Warsaw, Poland
Y2  - 2018-01-25
ER  -

TY  - JOUR
AU  - Anato, F. M.
AU  - Sinzogan, A.
AU  - Adandonon, A.
AU  - Hounlidji, X.
AU  - Offenberg, J.
AU  - Kossou, D. K.
AU  - Vayssieres, J-F
TI  - Impact of African Weaver Ant Nests [<i>Oecophylla longinoda</i> Latreille (Hymenoptera: Formicidae)] on Mango [<i>Mangifera indica</i> L. (Sapindales: Anacardiaceae)] Leaves
T2  - SOCIOBIOLOGY
M3  - Article
AB  - Oecophylla ants are appreciated for their control of pests in plantation crops. However, the ants' nest building may have negative impacts on trees. In this study we tested the effect of ant densities and nest building on the leaf performance of mango trees. Trees were divided into three groups: trees without ants, trees with low and trees with high ant densities. Subsequently, the total number of leaves, the proportion of leaves used for nest construction, and tree growth was compared between these groups. The percentage of leaves used for nests was between 0.42-1.2 % (mean = 0.7%+/- 0.02) and the total number of leaves and tree growth was not significantly different between trees with and without ants. Further, leaf performance was compared between shoots with and without ant nests and between leaves in or outside ant nests. The number of leaves and lost leaves per shoot, leaf size, leaf condition (withered), leaf longevity and hemipteran infection was compared between groups. In the dry season nest-shoots held more leaves than shoots without nests despite nest-shoots showed more lost leaves. Leaves in nests were smaller than other leaves, more likely to wither and more often infested with scales. However, smaller nest-leaf size was probably due to the ants' preference for young leaves and the higher incidence of withering resulting as leaves in nests cannot fall to the ground. In conclusion, the costs associated to ant nests were low and did not affect the overall number of leaves per tree nor tree growth.
PU  - UNIV ESTADUAL FEIRA SANTANA
PI  - FEIRA DE SANTANA
PA  - AV TRANSORDESTINA S N NOVO HORIZONTE, FEIRA DE SANTANA, BAHAI CEP44036-900, BRAZIL
SN  - 0361-6525
DA  - 2015 MAR
PY  - 2015
VL  - 62
IS  - 1
SP  - 39
EP  - 45
AN  - WOS:000357671200007
AD  - Univ Abomey Calavi, Cotonou, Benin
AD  - Univ Agr Ketou, Cotonou, Benin
AD  - Aarhus Univ, DK-8000 Aarhus C, Denmark
AD  - Biocontrol Unit Africa, Cotonou, Benin
M2  - Univ Agr Ketou
M2  - Biocontrol Unit Africa
Y2  - 2015-07-29
ER  -

TY  - JOUR
AU  - JOHNSON, RA
AU  - RISSING, SW
AU  - KILLEEN, PR
TI  - DIFFERENTIAL LEARNING AND MEMORY BY COOCCURRING ANT SPECIES
T2  - INSECTES SOCIAUX
M3  - Article
AB  - Foragers of the ants Messor pergandei and Pogonomyrmex rugosus experience differing levels of variability in the distribution of seeds they harvest due to species-specific differences in foraging behavior. Messor pergandei foragers experience more variable seed distributions and densities, learn to recognize a novel seed faster but forget this information faster than P. rugosus, which experiences more constant seed distributions even in the same habitat. Rate of learning to recognize a novel seed species was negatively associated with measures of seed species diversity for both ants. Messor pergandei foragers respond to variation in seed density by varying number of seeds handled per seed harvested, while P. rugosus foragers do not. Memory of a novel seed exceeds forager longevity, due perhaps to use of seed caches as a type of information center.
PU  - BIRKHAUSER VERLAG AG
PI  - BASEL
PA  - PO BOX 133 KLOSTERBERG 23, CH-4010 BASEL, SWITZERLAND
SN  - 0020-1812
DA  - 1994 
PY  - 1994
VL  - 41
IS  - 2
SP  - 165
EP  - 177
DO  - 10.1007/BF01240476
AN  - WOS:A1994NK12600005
AD  - ARIZONA STATE UNIV,DEPT ZOOL,TEMPE,AZ 85287
AD  - ARIZONA STATE UNIV,DEPT PSYCHOL,TEMPE,AZ 85287
Y2  - 1994-01-01
ER  -

TY  - JOUR
AU  - Bernadou, Abel
AU  - Kramer, Boris H.
AU  - Korb, Judith
TI  - Major Evolutionary Transitions in Social Insects, the Importance of Worker Sterility and Life History Trade-Offs
T2  - FRONTIERS IN ECOLOGY AND EVOLUTION
M3  - Article
AB  - The evolution of eusociality in social insects, such as termites, ants, and some bees and wasps, has been regarded as a major evolutionary transition (MET). Yet, there is some debate whether all species qualify. Here, we argue that worker sterility is a decisive criterion to determine whether species have passed a MET (= superorganisms), or not. When workers are sterile, reproductive interests align among group members as individual fitness is transferred to the colony level. Division of labour among cooperating units is a major driver that favours the evolution of METs across all biological scales. Many METs are characterised by a differentiation into reproductive versus maintenance functions. In social insects, the queen specialises on reproduction while workers take over maintenance functions such as food provisioning. Such division of labour allows specialisation and it reshapes life history trade-offs among cooperating units. For instance, individuals within colonies of social insects can overcome the omnipresent fecundity/longevity trade-off, which limits reproductive success in organisms, when increased fecundity shortens lifespan. Social insect queens (particularly in superorganismal species) can reach adult lifespans of several decades and are among the most fecund terrestrial animals. The resulting enormous reproductive output may contribute to explain why some genera of social insects became so successful. Indeed, superorganismal ant lineages have more species than those that have not passed a MET. We conclude that the release from life history constraints at the individual level is a important, yet understudied, factor across METs to explain their evolutionary success.
PU  - FRONTIERS MEDIA SA
PI  - LAUSANNE
PA  - AVENUE DU TRIBUNAL FEDERAL 34, LAUSANNE, CH-1015, SWITZERLAND
SN  - 2296-701X
DA  - 2021 OCT 26
PY  - 2021
VL  - 9
C7  - 732907
DO  - 10.3389/fevo.2021.732907
AN  - WOS:000717622400001
AD  - Univ Regensburg, Dept Zool & Evolutionary Biol, Regensburg, Germany
AD  - Univ Groningen, Fac Sci & Engn, Theoret Res Evolutionary Life Sci, Groningen, Netherlands
AD  - Univ Freiburg, Inst Biol Zool 1, Dept Evolutionary Biol & Ecol, Freiburg, Germany
Y2  - 2021-11-17
ER  -

TY  - JOUR
AU  - Kramer, Boris H.
AU  - Schrempf, Alexandra
AU  - Scheuerlein, Alexander
AU  - Heinze, Juergen
TI  - Ant Colonies Do Not Trade-Off Reproduction against Maintenance
T2  - PLOS ONE
M3  - Article
AB  - The question on how individuals allocate resources into maintenance and reproduction is one of the central questions in life history theory. Yet, resource allocation into maintenance on the organismic level can only be measured indirectly. This is different in a social insect colony, a "superorganism" where workers represent the soma and the queen the germ line of the colony. Here, we investigate whether trade-offs exist between maintenance and reproduction on two levels of biological organization, queens and colonies, by following single-queen colonies of the ant Cardiocondyla obscurior throughout the entire lifespan of the queen. Our results show that maintenance and reproduction are positively correlated on the colony level, and we confirm results of an earlier study that found no trade-off on the individual (queen) level. We attribute this unexpected outcome to the existence of a positive feedback loop where investment into maintenance (workers) increases the rate of resource acquisition under laboratory conditions. Even though food was provided ad libitum, variation in productivity among the colonies suggests that resources can only be utilized and invested into additional maintenance and reproduction by the colony if enough workers are available. The resulting relationship between per-capita and colony productivity in our study fits well with other studies conducted in the field, where decreasing per-capita productivity and the leveling off of colony productivity have been linked to density dependent effects due to competition among colonies. This suggests that the absence of trade-offs in our laboratory study might also be prevalent under natural conditions, leading to a positive association of maintenance, (=growth) and reproduction. In this respect, insect colonies resemble indeterminate growing organisms.
PU  - PUBLIC LIBRARY SCIENCE
PI  - SAN FRANCISCO
PA  - 1160 BATTERY STREET, STE 100, SAN FRANCISCO, CA 94111 USA
SN  - 1932-6203
DA  - 2015 SEP 18
PY  - 2015
VL  - 10
IS  - 9
C7  - e0137969
DO  - 10.1371/journal.pone.0137969
AN  - WOS:000361790200046
AD  - Max Planck Inst Demog Res, Konrad Zuse Str 1, D-18055 Rostock, Germany
AD  - Univ Regensburg, Zool Evolutionary Biol Lab, D-93040 Regensburg, Germany
Y2  - 2015-09-18
ER  -

TY  - JOUR
AU  - Briano, JA
AU  - Williams, DF
TI  - Effect of the microsporidium Thelohania solenopsae (Microsporida: Thelohaniidae) on the longevity and survival of Solenopsis richteri (Hymenoptera: formicidae) in the laboratory
T2  - FLORIDA ENTOMOLOGIST
M3  - Article
AB  - The longevity of colonies of the black imported fire ant, Solenopsis richteri Forel, and the survival of starved workers and sexual females was compared between healthy colonies and colonies infected with the microsporidium Thelohania solenopsae Knell, Alien, & Hazard. The colonies were collected in the field and reared for approximately four mo. Individual workers and sexuals were held without food until death. The body weight of infected and healthy workers was compared. After 3 mo of laboratory rearing, longevity of infected colonies was significantly shorter than that of healthy ones mortality of infected colonies was 92% and mortality of healthy colonies was 49%. At 27 degrees C, mortality rate of workers from infected colonies was higher than in healthy workers. Workers from infected colonies lived between 8.8 and 29.2% less than healthy workers. At 22 degrees C, no statistical significance was observed. At 21 degrees C, only the initial mortality of sexual females was higher in infected than in healthy individuals. The weight of infected workers was very similar to that of healthy workers. T. solenopsae should be considered for the biological control of the imported fire ants in the United States.
PU  - FLORIDA ENTOMOLOGICAL SOC
PI  - GAINESVILLE
PA  - BOX GAINESVILLE, FL 32604
SN  - 0015-4040
DA  - 1997 SEP
PY  - 1997
VL  - 80
IS  - 3
SP  - 366
EP  - 376
DO  - 10.2307/3495769
AN  - WOS:A1997XX84400005
AD  - USDA ARS,CTR MED AGR & VET ENTOMOL,GAINESVILLE,FL 32604
Y2  - 1997-09-01
ER  -

TY  - JOUR
AU  - Czechowski, Wojciech
AU  - Rutkowski, Tomasz
AU  - Stephan, Wojciech
AU  - Vepsalainen, Kari
TI  - Living beyond the limits of survival: wood ants trapped in a gigantic pitfall
T2  - JOURNAL OF HYMENOPTERA RESEARCH
M3  - Article
AB  - A unique accumulation of workers ('colony') of the wood ant Formica polyctena Forst., trapped within an old bunker for storing nuclear weapons, is described. The source of the 'colony' is a large colony nesting outdoors, on top of the bunker. Individuals that have fallen down through a ventilation pipe are not able to find their way back to the mother nest. In total darkness, they have constructed an earthen mound, which they have maintained all-year-round by moulding it and keeping the nest entrances open. Judging from the huge deposits of wood-ant corpses in the bunker, the 'colony' has survived for years. Through these years, the mortality has been more than compensated by new workers that fall down during the active season of the free-living colony outside, and at present the number of the bunker workers is counted in hundreds of thousands. The 'colony' has evidently produced no offspring, which is due to low (though relatively stable) temperatures and scanty food in the bunker.
PU  - PENSOFT PUBLISHERS
PI  - SOFIA
PA  - 12 PROF GEORGI ZLATARSKI ST, SOFIA, 1700, BULGARIA
SN  - 1070-9428
SN  - 1314-2607
DA  - 2016 
PY  - 2016
VL  - 51
SP  - 227
EP  - 239
DO  - 10.3897/jhr.51.9096
AN  - WOS:000383385900009
AD  - Polish Acad Sci, Museum & Inst Zool, Wilcza St 64, PL-00679 Warsaw, Poland
AD  - Adam Mickiewicz Univ, Nat Hist Collect, Fac Biol, Umultowska St 89, PL-61614 Poznan, Poland
AD  - Os B Chrobrego 3-1, PL-60681 Poznan, Poland
AD  - Univ Helsinki, Dept Biosci, POB 65, FIN-00014 Helsinki, Finland
Y2  - 2016-10-12
ER  -

TY  - JOUR
AU  - BERGER, SHELLEY L.
TI  - Epigenetic regulation of extreme longevity differences in ant castes
M3  - Awarded Grant
AB  - PROJECT NARRATIVE Ants exhibit highly evolved eusocial behaviors including stark division of labor among female castes, where the queen carries out all reproduction and worker castes forage for food and defend the colony. Interestingly, and of great relevance to aging research, the sterile workers are short-lived, while the reproductive queens are long-lived, with lifespans differing three to ten-fold between queen and worker. We propose to utilize ants to investigate the epigenetic and physiological basis of the dramatic lifespan differences between reproductive and worker castes. &#160;
DA  - 2017 
PY  - 2017
AN  - GRANTS:12389244
G1  - 1R01AG055570-01; 9288764; R01AG055570
AD  - UNIVERSITY OF PENNSYLVANIA
Y2  - 2023-12-14
ER  -

TY  - JOUR
AU  - Rueppell, O.
AU  - Koenigseder, F.
AU  - Heinze, J.
AU  - Schrempf, A.
TI  - Intrinsic survival advantage of social insect queens depends on reproductive activation
T2  - JOURNAL OF EVOLUTIONARY BIOLOGY
M3  - Article
AB  - The central trade-off between reproduction and longevity dominates most species' life history. However, no mortality cost of reproduction is apparent in eusocial species, particularly social insects in the order Hymenoptera: one or a few individuals (typically referred to as queens) in a group specialize on reproduction and are generally longer lived than all other group members (typically referred to as workers), despite having the same genome. However, it is unclear whether this survival advantage is due to social facilitation by the group or an intrinsic, individual property. Furthermore, it is unknown whether the correlation between reproduction and longevity is due to a direct mechanistic link or an indirect consequence of the social role of the reproductives. To begin addressing these questions, we performed a comparison of queen and worker longevity in the ant Cardiocondyla obscurior under social isolation conditions. Survival of single queens and workers was compared under laboratory conditions, monitoring and controlling for brood production. Our results indicate that there is no intrinsic survival advantage of queens relative to workers unless individuals are becoming reproductively active. This interactive effect of caste and reproduction on life expectancy outside of the normal social context suggests that the positive correlation between reproduction and longevity in social insect queens is due to a direct link that can activate intrinsic survival mechanisms to ensure queen longevity.
PU  - WILEY
PI  - HOBOKEN
PA  - 111 RIVER ST, HOBOKEN 07030-5774, NJ USA
SN  - 1010-061X
SN  - 1420-9101
DA  - 2015 DEC
PY  - 2015
VL  - 28
IS  - 12
SP  - 2349
EP  - 2354
DO  - 10.1111/jeb.12749
AN  - WOS:000366916100019
AD  - Univ N Carolina, Dept Biol, Greensboro, NC 27403 USA
AD  - Univ Regensburg, Biol 1, D-93053 Regensburg, Germany
Y2  - 2015-12-01
ER  -

TY  - JOUR
AU  - BERGER, SHELLEY L.
TI  - Epigenetic regulation of extreme longevity differences in ant castes
M3  - Awarded Grant
AB  - PROJECT NARRATIVE Ants exhibit highly evolved eusocial behaviors including stark division of labor among female castes, where the queen carries out all reproduction and worker castes forage for food and defend the colony. Interestingly, and of great relevance to aging research, the sterile workers are short-lived, while the reproductive queens are long-lived, with lifespans differing three to ten-fold between queen and worker. We propose to utilize ants to investigate the epigenetic and physiological basis of the dramatic lifespan differences between reproductive and worker castes. &#160;
DA  - 2018 
PY  - 2018
AN  - GRANTS:10506048
G1  - 5R01AG055570-02; 9554762; R01AG055570
AD  - UNIVERSITY OF PENNSYLVANIA
Y2  - 2023-12-14
ER  -

TY  - JOUR
AU  - Giehr, Julia
AU  - Heinze, Juergen
TI  - Queen execution in a monogynous ant
T2  - ECOLOGY AND EVOLUTION
M3  - Article
AB  - Workers in many species of social insects are capable of laying unfertilized eggs, which can develop into haploid males. This causes a conflict about male parentage between queens and workers. In a few species, this may result in matricide, that is, workers kill the colony's queen. Queen killing has so far been observed mainly in multi-queen colonies or in annual species, when the queen's fecundity declines at the end of the reproductive period. Here, we report queen expulsion and matricide in a monogynous, monandrous ant with perennial societies. Workers were seen to aggressively expel both related and unrelated queens from their nest shortly after the end of hibernation. Queen expulsion and matricide led to a significant decrease in the number of workers and brood, but eventually increased the direct fitness of workers through significant male production. Long-term observations revealed a short lifespan of queens, while workers in orphaned colonies survived and produced male offspring over several years.
PU  - WILEY
PI  - HOBOKEN
PA  - 111 RIVER ST, HOBOKEN 07030-5774, NJ USA
SN  - 2045-7758
DA  - 2021 FEB
PY  - 2021
VL  - 11
IS  - 4
SP  - 1843
EP  - 1849
DO  - 10.1002/ece3.7173
AN  - WOS:000608997500001
C6  - JAN 2021
AD  - Univ Regensburg, Zool Evolutionary Biol, D-93040 Regensburg, Germany
Y2  - 2021-02-03
ER  -

TY  - JOUR
AU  - Lee, Hye-Yeon
AU  - Lee, Shin-Hae
AU  - Min, Kyung-Jin
TI  - Insects as a model system for aging studies
T2  - ENTOMOLOGICAL RESEARCH
M3  - Review
AB  - As the human lifespan has increased dramatically in recent decades, the amount of aging research has correspondingly increased. To investigate mechanisms of aging, an efficient model system is required. Although mammalian animal models are essential for aging studies, they are sometimes inappropriate due to their long lifespans and high maintenance costs. In this regard, insects can be effective alternative model systems for aging studies, as insects have a relatively short lifespan and cost less to maintain. Many species of insects have been used as model systems for aging studies, especially fruit flies, silkworm moths and several social insects. Fruit flies are most commonly used for aging studies due to the wide availability of abundant resources such as mutant stocks, databases and genetic tools. Silkworm moths are also good tools for studying aging at the tissue level due to their relatively large size. Last, social insects such as ants and bees are good for investigating lifespan determinants, as their lifespans significantly differ according to caste despite a constant genotype among the population. In this review, we discuss the current status and future prospects of aging research using insect model systems.
PU  - WILEY
PI  - HOBOKEN
PA  - 111 RIVER ST, HOBOKEN 07030-5774, NJ USA
SN  - 1738-2297
SN  - 1748-5967
DA  - 2015 JAN
PY  - 2015
VL  - 45
IS  - 1
SP  - 1
EP  - 8
DO  - 10.1111/1748-5967.12088
AN  - WOS:000348639100001
AD  - Inha Univ, Dept Biol Sci, Inchon 402751, South Korea
Y2  - 2015-03-04
ER  -

TY  - JOUR
AU  - Roux, Julien
AU  - Privman, Eyal
AU  - Moretti, Sebastien
AU  - Daub, Josephine T.
AU  - Robinson-Rechavi, Marc
AU  - Keller, Laurent
TI  - Patterns of Positive Selection in Seven Ant Genomes
T2  - MOLECULAR BIOLOGY AND EVOLUTION
M3  - Article
AB  - The evolution of ants is marked by remarkable adaptations that allowed the development of very complex social systems. To identify how ant-specific adaptations are associated with patterns of molecular evolution, we searched for signs of positive selection on amino-acid changes in proteins. We identified 24 functional categories of genes which were enriched for positively selected genes in the ant lineage. We also reanalyzed genome-wide data sets in bees and flies with the same methodology to check whether positive selection was specific to ants or also present in other insects. Notably, genes implicated in immunity were enriched for positively selected genes in the three lineages, ruling out the hypothesis that the evolution of hygienic behaviors in social insects caused a major relaxation of selective pressure on immune genes. Our scan also indicated that genes implicated in neurogenesis and olfaction started to undergo increased positive selection before the evolution of sociality in Hymenoptera. Finally, the comparison between these three lineages allowed us to pinpoint molecular evolution patterns that were specific to the ant lineage. In particular, there was ant-specific recurrent positive selection on genes with mitochondrial functions, suggesting that mitochondrial activity was improved during the evolution of this lineage. This might have been an important step toward the evolution of extreme lifespan that is a hallmark of ants.
PU  - OXFORD UNIV PRESS
PI  - OXFORD
PA  - GREAT CLARENDON ST, OXFORD OX2 6DP, ENGLAND
SN  - 0737-4038
SN  - 1537-1719
DA  - 2014 JUL
PY  - 2014
VL  - 31
IS  - 7
SP  - 1661
EP  - 1685
DO  - 10.1093/molbev/msu141
AN  - WOS:000339423800004
AD  - Univ Lausanne, Dept Ecol & Evolut, Lausanne, Switzerland
AD  - SIB Swiss Inst Bioinformat, Lausanne, Switzerland
AD  - SIB Swiss Inst Bioinformat, Vital IT Grp, Lausanne, Switzerland
AD  - Univ Bern, Inst Ecol & Evolut, CMPG, Bern, Switzerland
Y2  - 2014-07-01
ER  -

TY  - JOUR
AU  - Jung, Jong-Kook
AU  - Jung, Chansik
AU  - Koh, Sang-Hyun
TI  - Lethal and sublethal effects of thiacloprid on non-target carpenter ant, <i>Camponotus japonicus</i> Mayr (Hymenoptera: Formicidae)
T2  - JOURNAL OF ASIA-PACIFIC ENTOMOLOGY
M3  - Article
AB  - To control population of Monochamus beetles that transmit pine wood nematode, Bursaphelenchus xylophilus, a variety of insecticides have been applied to forest ecosystems in Korea. Non-target predatory insects can be directly or indirectly exposed to insecticides. We evaluated potential lethal and sublethal effects of thiacloprid on survival and behavior of carpenter ants, Camponotus japonicus Mayr. Field-collected ants were directly exposed to several food items such as thiacloprid-exposed Monochamus beetles, 10% sugar water with thiacloprid concentrations, and 10% sugar water at group and individual levels. In experiment for groups of individuals, dead beetle bodies generally had possible adverse effects on ants through dietary exposure, because two forager ants were dead or paralysis after they were exposed to thiacloprid-exposed Monochamus beetles. At individual level, dietary exposure to thiacloprid at concentrations of 10 and 50 mg/L was lethal to ants, causing paralysis and impaired walking. Mortality of ant workers was higher in direct or indirect exposure treatments than that in the control. Some ants exposed to thiacloprid showed abnormal behavior within a few days, especially at thiacloprid concentrations of 10 and 50 mg/L. However, some of them sometimes recovered from the abnormal behavior in a day. In consequence, application of thiacloprid in pine forests may disrupt species interaction and foraging behavior of ants, but the effect of thiacloprid through trophallaxis behavior should be further assessed using more extensive colonies composed of queen, workers, brood, and so on.
PU  - KOREAN SOC APPLIED ENTOMOLOGY
PI  - SUWON
PA  - NATL INST AGRICULTURAL SCIENCE & TECHNOLOGY, DIVISION ENTOMOLOGY, RDA, 249 SEODUN-DONG, SUWON, 441-707, SOUTH KOREA
SN  - 1226-8615
SN  - 1876-7990
DA  - 2018 DEC
PY  - 2018
VL  - 21
IS  - 4
SP  - 1321
EP  - 1325
DO  - 10.1016/j.aspen.2018.10.009
AN  - WOS:000466987100035
AD  - Natl Inst Forest Sci, Forest Insect Pests & Dis Div, 57 Hoegiro, Seoul 02455, South Korea
Y2  - 2019-05-27
ER  -

TY  - JOUR
AU  - Smith, Christopher D.
AU  - Smith, Christopher R.
AU  - Mueller, Ulrich
AU  - Gadaus, Juergen
TI  - Ant genomics: strength and diversity in numbers
T2  - MOLECULAR ECOLOGY
M3  - News Item
AB  - A recent workshop held at the Arizona State University Center for Social Dynamics and Complexity gathered over 50 prominent researchers from around the globe to discuss the development of genomic resources for several ant species. Ants play crucial roles in many ecological niches and the sequencing of several ant genomes promises to elucidate topics ranging from the genetic basis for social complexity, longevity and behaviour to systems biology and the identification of novel antimicrobial compounds. Unlike other species, most ant genomes are being generated by individual labs and small collaborations without the annotation and computational resources that support prominent model organism genome databases such those for the fruitfly and roundworm. Attendees summarized their current progress and future plans for several ant genomes and discussed how best to coordinate the analysis and annotation of ant sequences to benefit the broad research interests of the social insect community.
PU  - WILEY
PI  - HOBOKEN
PA  - 111 RIVER ST, HOBOKEN 07030-5774, NJ USA
SN  - 0962-1083
SN  - 1365-294X
DA  - 2010 JAN
PY  - 2010
VL  - 19
IS  - 1
SP  - 31
EP  - 35
DO  - 10.1111/j.1365-294X.2009.04438.x
AN  - WOS:000273005800005
AD  - SFSU Dept Biol, San Francisco, CA 94132 USA
AD  - Earlham Coll, Dept Biol, Richmond, IN 47374 USA
AD  - Univ Texas Austin, Austin, TX 78712 USA
AD  - Arizona State Univ, Sch Life Sci, Tempe, AZ 85287 USA
Y2  - 2010-01-01
ER  -

TY  - JOUR
AU  - Braganca, Marcos A. L.
AU  - Tonhasca, Athayde, Jr.
AU  - Della Lucia, Terezinha M. C.
TI  - Biological and behavioral characteristics of <i>Neodohrniphora elongata</i> Brown (Diptera, Phoridae), a parasitic fly of the leaf-cutting ant <i>Atta sexdens rubropilosa</i> Forel (Hymenoptera, Formicidae).
T2  - REVISTA BRASILEIRA DE ENTOMOLOGIA
M3  - Article
AB  - Biological and behavioral characteristics of Neodohrniphora elongata Brown (Diptera, Phoridae), a parasitic fly of the leaf-cutting ant Atta sexdens rubropilosa Forel (Hymenoptera, Formicidae). Characteristics of the biology and behavior of the phorid Neodohrniphora elongata Brown, 2001 in relation to workers of the host Atta sexdens rubropilosa Forel, 1908 were Studied. Twenty-four field-collected females of N. elongata were released singly inside an observation chamber placed between a nest of A. sexdens rubropilosa and a foraging arena. Flies launched attacks on flies and failed four or five times before they would successfully attack ants and oviposit on the head of workers. Larvae of the parasitoid developed in the cephalic capsule of 63.8% of the 426 attacked workers: 218 flies emerged. N. elongata oviposited on bigger workers, or those with cephalic capsules 2.9 +/- 0.4 mm wide. Capsule width seems to be important for the development of the parasitoid because failure in pupa formation and the non-emergence of adults occurred primarily among ants with capsules smaller than 2.9 rum. Flies that emerged in the laboratory had greater longevity when fed on honey solution at 10% than honey solution at 50%, or on distilled water only. The females emerged in laboratory had flight and attack behavior similar to those of field females, although second generation parasitoids could not be obtained. Additional studies on the impact of natural sources of carbohydrates and protein on the longevity and reproduction of N. elongate should be conducted to multiply this and other phorids of leaf-cutting ants in the laboratory.
PU  - SOC BRASILEIRA ENTOMOLOGIA
PI  - CURITIBA
PA  - CAIXA POSTAL 19030, CURITIBA, PR 81531-980, BRAZIL
SN  - 0085-5626
SN  - 1806-9665
DA  - 2009 OCT-DEC
PY  - 2009
VL  - 53
IS  - 4
SP  - 600
EP  - 606
DO  - 10.1590/S0085-56262009000400009
AN  - WOS:000273410000009
AD  - Univ Fed Tocantins, Curso Ciencias Biol, BR-77500000 Porto Nacl, TO, Brazil
AD  - Scottish Nat Heritage, Inverness IV3 8NW, Scotland
AD  - Univ Fed Vicosa, Dept Biol Anim, BR-36570000 Vicosa, MG, Brazil
M2  - Scottish Nat Heritage
Y2  - 2009-10-01
ER  -

TY  - JOUR
AU  - Tripp, JM
AU  - Suiter, DR
AU  - Bennett, GW
AU  - Klotz, JH
AU  - Reid, BL
TI  - Evaluation of control measures for black carpenter ant (Hymenoptera: Formicidae)
T2  - JOURNAL OF ECONOMIC ENTOMOLOGY
M3  - Article
AB  - Current control methods for the black carpenter ant, Camponotus pennsylvanicus (De Geer), include the use of remedial and preventative residual sprays as well as toxic baits. We evaluated the acceptance of three baits (Maxforce, Niban, and Baygon) to field colonies of the black carpenter ant in the spring and fall. Maxforce bait granules were more readily accepted than either Niban or Baygon bait granules in the spring. A change in food preference from protein to sugar by the black carpenter ant appeared to reduce the number of Maxforce bait granules removed in the fall, resulting in no differences in bait acceptability. The longevity of Dursban 50W and Tempo 20WP were evaluated in the summer and fall on painted wood panels. Panels aged outside for 15 d under prevailing weather conditions exhibited increased LT50 values. For each sampling period, panels aged on the south face tin the sun) exhibited less insecticidal activity (i.e., large LT50 values) than panels on the north face (shaded; small LT50 values). At each sampling period, Tempo 20WP provided smaller LT50 values than Dursban SDW. Because of changing dietary preferences, our data highlight the importance of using various bait types for carpenter ant control. Moreover, the application of residual spays should be made to locations protected from direct sunlight.
PU  - ENTOMOLOGICAL SOC AMER
PI  - LANHAM
PA  - 10001 DEREKWOOD LANE, STE 100, LANHAM, MD 20706-4876 USA
SN  - 0022-0493
DA  - 2000 OCT
PY  - 2000
VL  - 93
IS  - 5
SP  - 1493
EP  - 1497
DO  - 10.1603/0022-0493-93.5.1493
AN  - WOS:000089672700014
AD  - Purdue Univ, Dept Entomol, Ctr Urban & Ind Pest Management, W Lafayette, IN 47907 USA
Y2  - 2000-10-01
ER  -

TY  - JOUR
AU  - Troyer, Elisa J.
AU  - Derstine, Nathan T.
AU  - Showalter, David N.
AU  - Jang, Eric B.
AU  - Siderhurst, Matthew S.
TI  - Field Studies of <i>Wasmannia auropunctata</i> Alkylpyrazines: Towards Management Applications
T2  - SOCIOBIOLOGY
M3  - Article
AB  - Field bioassys with Wasmannia auropunctata (Roger) show that the alarm pheromone components 2,5-dimethyl-3-(2-methylbutyl)pyrazine and 3-methyl-2-(2-methylbutyl)pyrazine both attract and arrest ants in a natural environment. Coparions between lures containing 2,5-dimethyl-3-(2-methylbutyl)pyrazine and 3-methyl-2-(2-methylbutyl)pyrazine singly and in blends (10:1 and 100:1) based on W.auropunctata extracts, failed to show differences in the time required to attract a given number of ants. In feeding bioassays, the alarm pheromone decreased consumption of peanut butter and solutions of protein and sugar. Tanglefoot squares failed to catch W. auropunctata with any of the lures tested. The field responses fof W. uropunctata to alarm pheromonlure show a mixed potential for control applications. While the strong attraction and longevity of lures is promising, the mability to increase ban consumption or capture ants with Tanglefoot presents obstacles to using these alarm pheromone components for ant management.
PU  - UNIV ESTADUAL FEIRA SANTANA
PI  - FEIRA DE SANTANA
PA  - AV TRANSORDESTINA S N NOVO HORIZONTE, FEIRA DE SANTANA, BAHAI CEP44036-900, BRAZIL
SN  - 0361-6525
DA  - 2009 
PY  - 2009
VL  - 54
IS  - 3
SP  - 955
EP  - 971
AN  - WOS:000271544900024
AD  - Eastern Mennonite Univ, Dept Chem, Harrisonburg, VA 22802 USA
AD  - USDA ARS, US Pacific Basin Agr Res Ctr, Hilo, HI 96720 USA
M2  - Eastern Mennonite Univ
Y2  - 2009-01-01
ER  -

TY  - JOUR
AU  - Kramer, Boris H.
AU  - van Doorn, G. Sander
AU  - Weissing, Franz J.
AU  - Pen, Ido
TI  - Lifespan divergence between social insect castes: challenges and opportunities for evolutionary theories of aging
T2  - CURRENT OPINION IN INSECT SCIENCE
M3  - Article
AB  - The extraordinarily long lifespans of queens (and kings) in eusocial insects and the strikingly large differences in life expectancy between workers and queens challenge our understanding of the evolution of aging and provide unique opportunities for studying the causes underlying adaptive variation in lifespan within species. Here we review the major evolutionary theories of aging, focusing on their scope and limitations when applied to social insects. We show that reproductive division of labor, interactions between kin, caste specific gene regulation networks, and the integration of colony-level trade-offs with individual-level trade-offs provide challenges to the classical theories We briefly indicate how these challenges could be met in future models of adaptive phenotypic plasticity in lifespan between and within different castes.
PU  - ELSEVIER
PI  - AMSTERDAM
PA  - RADARWEG 29, 1043 NX AMSTERDAM, NETHERLANDS
SN  - 2214-5745
SN  - 2214-5753
DA  - 2016 AUG
PY  - 2016
VL  - 16
SP  - 76
EP  - 80
DO  - 10.1016/j.cois.2016.05.012
AN  - WOS:000386405600014
AD  - Univ Groningen, Groningen Inst Evolutionary Life Sci, Theoret Res Evolutionary Life Sci, Nijenborgh 7, NL-9747 AG Groningen, Netherlands
Y2  - 2016-08-01
ER  -

TY  - JOUR
AU  - Keller, L
AU  - Genoud, M
TI  - Evolutionary theories of aging 1. The need to understand the process of natural selection
T2  - GERONTOLOGY
M3  - Article
AB  - Background: In a Forum article Le Bourg (1998) criticized recent tests of evolutionary theories of aging and suggested alternative explanations for the long lifespan of ant queens and the positive relationship between body size and lifespan in mammals. Moreover, he attempts to criticize evolutionary theories of aging by showing that explanations other than evolutionary theories of aging probably account for the variation in human lifespan across countries. Objective: Here we show that the arguments of Le Bourg suffer several problems. First, many of the arguments reveal a misunderstanding of the process of natural selection. Second, some of the arguments reflect a lack of knowledge of evolutionary theories of aging (e.g. pre-reproductive mortality is not predicted to influence lifespan of organisms contrary to what is claimed). Finally, his final example on lifespan in humans simply is a straw-man because serious evolutionary biologists are well aware of the importance of confounding variables and would certainly not make the type of conclusion suggested by Le Bourg, Conclusion: Although a critical discussion of evolutionary theories of aging is welcome, we believe that the alternative explanations proposed by Le Bourg are implausible and reflect a misunderstanding of the process of natural selection. Copyright (C) 1999 S. Karger AG, Basel.
PU  - KARGER
PI  - BASEL
PA  - ALLSCHWILERSTRASSE 10, CH-4009 BASEL, SWITZERLAND
SN  - 0304-324X
SN  - 1423-0003
DA  - 1999 NOV-DEC
PY  - 1999
VL  - 45
IS  - 6
SP  - 336
EP  - 338
DO  - 10.1159/000022115
AN  - WOS:000083634300007
AD  - Univ Lausanne, Inst Ecol, CH-1015 Lausanne, Switzerland
Y2  - 1999-11-01
ER  -

TY  - JOUR
AU  - Remolina, Silvia C.
AU  - Hafez, Daniel M.
AU  - Robinson, Gene E.
AU  - Hughes, Kimberly A.
TI  - Senescence in the worker honey bee <i>Apis Mellifera</i>
T2  - JOURNAL OF INSECT PHYSIOLOGY
M3  - Article
AB  - Honey bees are social insects that exhibit striking caste-specific differences in longevity. Queen honey bees live on average 1-2 years, whereas workers live 2-6 weeks in the summer and about 20 weeks in the winter. It is not clear whether queen-worker differences in longevity are due to intrinsic physiological differences in the rate of senescence, to differential exposure to extrinsic factors such as predation and adverse environmental conditions, or both. To determine if the relatively short lifespan of worker bees involves senescence, we measured age-specific resistance to three different physiological stressors (starvation, thermal, and oxidative stress) while eliminating age-related differences in foraging activity and minimizing age-related differences in energy expenditure. Despite these manipulations, older worker bees were still significantly less resistant to all three stressors than were younger bees. These results indicate that the regulation of worker bee lifespan involves senescence, in addition to extrinsic factors. Published by Elsevier Ltd.
PU  - PERGAMON-ELSEVIER SCIENCE LTD
PI  - OXFORD
PA  - THE BOULEVARD, LANGFORD LANE, KIDLINGTON, OXFORD OX5 1GB, ENGLAND
SN  - 0022-1910
SN  - 1879-1611
DA  - 2007 OCT
PY  - 2007
VL  - 53
IS  - 10
SP  - 1027
EP  - 1033
DO  - 10.1016/j.jinsphys.2007.05.015
AN  - WOS:000250890000007
AD  - Univ Illinois, Dept Anim Biol, Urbana, IL 61801 USA
AD  - Univ Illinois, Dept Entomol, Urbana, IL 61801 USA
AD  - Univ Illinois, Neurosci Program, Urbana, IL 61801 USA
AD  - Univ Illinois, Inst Genom Biol, Urbana, IL 61801 USA
Y2  - 2007-10-01
ER  -

TY  - JOUR
AU  - Asano, Erika
AU  - Cassill, Deby L.
TI  - Modeling temperature-mediated fluctuation in colony size in the fire ant, <i>Solenopsis invicta</i>
T2  - JOURNAL OF THEORETICAL BIOLOGY
M3  - Article
AB  - In the social insects, colony size is central to the survival of the queen. Two endogenous factors, worker longevity and queen's daily egg production, are known to determine maximum colony size. A third endogenous factor, duration of worker development from egg to adult, regulates the rate of colony growth. In this paper, we report findings from a simulation quantifying the effects of temperature on colony size in the fire ant, Solenopsis invicta. The monthly average temperature over a six year period for the panhandle of north Florida was interpolated to determine the effects of daily temperature on a queen's egg production, worker developmental time and worker longevity. Additional daily temperatures were simulated: 7 degrees C higher and 7 degrees C lower than daily temperatures for north Florida. As expected, colony size was the largest when annual temperatures were the highest across seasons, ranging from 57,000 to 187,000. Colony size at intermediate daily temperatures ranged from 14,000 to 103,000; small colonies recovered rapidly as temperatures warmed. Colony size at lower daily temperatures ranged from 14,000 to 21,000. Extended worker longevity at lower temperatures compensated for low egg production and longer developmental time. And vice versa, the queen's high rate of egg production and the shorter developmental time compensated for shorter worker longevity at high temperatures. Because the fire ant nest consists of a heat-collecting dome in which to incubate brood during cold weather, and deep chambers in which to cool workers during hot weather, colony size is likely to be higher and more stable than our simulation showed. The extended longevity of workers and queens at low temperatures, and perhaps their ability to hibernate below the permafrost, might explain the ability of ants to colonize habitats worldwide. (C) 2012 Elsevier Ltd. All rights reserved.
PU  - ACADEMIC PRESS LTD- ELSEVIER SCIENCE LTD
PI  - LONDON
PA  - 24-28 OVAL RD, LONDON NW1 7DX, ENGLAND
SN  - 0022-5193
SN  - 1095-8541
DA  - 2012 JUL 21
PY  - 2012
VL  - 305
SP  - 70
EP  - 77
DO  - 10.1016/j.jtbi.2012.03.011
AN  - WOS:000305308000008
AD  - Univ S Florida, Dept Environm Sci Policy & Geog Math, St Petersburg, FL 33701 USA
AD  - Univ S Florida, Dept Biol Sci, St Petersburg, FL 33701 USA
Y2  - 2012-07-04
ER  -

TY  - CPAPER
AU  - Ye, Zhengmao
AU  - Mohamadian, Habib
ED  - Lee, G
TI  - Adaptive Clustering Based Dynamic Routing of Wireless Sensor Networks via Generalized Ant Colony Optimization
T2  - INTERNATIONAL CONFERENCE ON FUTURE INFORMATION ENGINEERING (FIE 2014)
M3  - Proceedings Paper
CP  - International Conference on Future Information Engineering (FIE)
CL  - Beijing, PEOPLES R CHINA
AB  - Wireless sensor networks (WSNs) use battery-powered sensor nodes for sensing, thus the energy efficiency is critical to extend the lifespan. The performance depends on the trade-off among energy consumption, latency and reliability. Data aggregation is a fundamental approach to eliminate redundancy and minimize transmission cost so as to save energy. Dynamic clustering based routing is proposed to achieve good performance via adaptive algorithms. The generalized Ant Colony Optimization (ACO) is applied to increase the reliable lifespan of sensor nodes with energy constraints. Each sensor node is modeled as an artificial ant and dynamic routing is modeled as ant foraging. The ant pheromone is released when an energy efficient channel from the source to sink is secured. Route discovery, data aggregation and information loss are modeled as the processes of pheromone diffusion, accumulation and evaporation. Each sensor node estimates the residual energy and dynamically calculates probabilities to select an optimal channel to extend the lifespan of WSNs. (C) 2014 Published by Elsevier B.V.
PU  - ELSEVIER SCIENCE BV
PI  - AMSTERDAM
PA  - SARA BURGERHARTSTRAAT 25, PO BOX 211, 1000 AE AMSTERDAM, NETHERLANDS
SN  - 2212-6678
SN  - *****************
DA  - 2014 
PY  - 2014
VL  - 10
SP  - 2
EP  - 10
DO  - 10.1016/j.ieri.2014.09.063
AN  - WOS:000398020800001
AD  - Southern Univ, Coll Engn, Baton Rouge, LA 70813 USA
Y2  - 2014-01-01
ER  -

TY  - JOUR
AU  - Choppin, Marina
AU  - Feldmeyer, Barbara
AU  - Foitzik, Susanne
TI  - Histone acetylation regulates the expression of genes involved in worker reproduction in the ant <i>Temnothorax rugatulus</i>
T2  - BMC GENOMICS
M3  - Article
AB  - Background In insect societies, queens monopolize reproduction while workers perform tasks such as brood care or foraging. Queen loss leads to ovary development and lifespan extension in workers of many ant species. However, the underlying molecular mechanisms of this phenotypic plasticity remain unclear. Recent studies highlight the importance of epigenetics in regulating plastic traits in social insects. Thus, we investigated the role of histone acetylation in regulating worker reproduction in the ant Temnothorax rugatulus. We removed queens from their colonies to induce worker fecundity, and either fed workers with chemical inhibitors of histone acetylation (C646), deacetylation (TSA), or the solvent (DMSO) as control. We monitored worker number for six weeks after which we assessed ovary development and sequenced fat body mRNA. Results Workers survived better in queenless colonies. They also developed their ovaries after queen removal in control colonies as expected, but not in colonies treated with the chemical inhibitors. Both inhibitors affected gene expression, although the inhibition of histone acetylation using C646 altered the expression of more genes with immunity, fecundity, and longevity functionalities. Interestingly, these C646-treated workers shared many upregulated genes with infertile workers from queenright colonies. We also identified one gene with antioxidant properties commonly downregulated in infertile workers from queenright colonies and both C646 and TSA-treated workers from queenless colonies. Conclusion Our results suggest that histone acetylation is involved in the molecular regulation of worker reproduction, and thus point to an important role of histone modifications in modulating phenotypic plasticity of life history traits in social insects.
PU  - BMC
PI  - LONDON
PA  - CAMPUS, 4 CRINAN ST, LONDON N1 9XW, ENGLAND
SN  - 1471-2164
DA  - 2021 DEC 3
PY  - 2021
VL  - 22
IS  - 1
C7  - 871
DO  - 10.1186/s12864-021-08196-8
AN  - WOS:000726070800002
AD  - Johannes Gutenberg Univ Mainz, Inst Organism & Mol Evolut, Mainz, Germany
AD  - Senckenberg Biodivers & Climate Res Ctr SBiK F, Mol Ecol, Frankfurt, Germany
Y2  - 2021-12-10
ER  -

TY  - JOUR
AU  - Wang, John
AU  - Jemielity, Stephanie
AU  - Uva, Paolo
AU  - Wurm, Yannick
AU  - Graeff, Johannes
AU  - Keller, Laurent
TI  - An annotated cDNA library and microarray for large-scale gene-expression studies in the ant <i>Solenopsis invicta</i>
T2  - GENOME BIOLOGY
M3  - Article
AB  - Ants display a range of fascinating behaviors, a remarkable level of intra-species phenotypic plasticity and many other interesting characteristics. Here we present a new tool to study the molecular mechanisms underlying these traits: a tentatively annotated expressed sequence tag (EST) resource for the fire ant Solenopsis invicta. From a normalized cDNA library we obtained 21,715 ESTs, which represent 11,864 putatively different transcripts with very diverse molecular functions. All ESTs were used to construct a cDNA microarray.
PU  - BMC
PI  - LONDON
PA  - CAMPUS, 4 CRINAN ST, LONDON N1 9XW, ENGLAND
SN  - 1474-760X
DA  - 2007 
PY  - 2007
VL  - 8
IS  - 1
C7  - R9
DO  - 10.1186/gb-2007-8-1-r9
AN  - WOS:000244821100017
AD  - Univ Lausanne, Dept Ecol & Evolut, CH-1015 Lausanne, Switzerland
AD  - Ist Ric Biol Mol, Merck Res Labs, I-00040 Monte Porzio Catone, Italy
AD  - Univ Zurich, Swiss Fed Inst Technol, Inst Brain Res, CH-8057 Zurich, Switzerland
Y2  - 2007-01-01
ER  -

TY  - JOUR
AU  - Rueppell, O
AU  - Kirkman, RW
TI  - Extraordinary starvation resistance in <i>Temnothorax rugatulus</i> (Hymenoptera, Formicidae) colonies:: Demography and adaptive behavior
T2  - INSECTES SOCIAUX
M3  - Article
AB  - Ant colony mortality has not been sufficiently studied, even though it is crucial for understanding social insect population biology and can serve as an important model for general aging and mortality processes. Particularly, studies on proximate mechanisms on mortality and stress resistance of ant colonies are lacking. This study explores the long-term colony starvation resistance of the small myrmecine ant Temnothorax rugatulus. We report extraordinary starvation resistance in the 21 colonies investigated, as most survived the eight months of total starvation. Furthermore, we studied demographic and behavioral changes over the experimental period. Brood decline began first (after two months) and mortality was highest, worker decline was intermediate, and queen mortality started latest and remained lowest. We found brood (its relative change during the first four months and the level of brood relative to colony size) to be the only significant predictor of colony starvation resistance, but not the degree of polygyny. As expected, rates of trophallaxis increased during the starvation period while colony activity bouts occurred more frequently but were much shorter, leading to an overall decrease in activity levels. This study is the first to comprehensively study mechanisms of starvation resistance in ant colonies, linking demography and behavior.
PU  - SPRINGER BASEL AG
PI  - BASEL
PA  - PICASSOPLATZ 4, BASEL, 4052, SWITZERLAND
SN  - 0020-1812
SN  - 1420-9098
DA  - 2005 
PY  - 2005
VL  - 52
IS  - 3
SP  - 282
EP  - 290
DO  - 10.1007/s00040-005-0804-2
AN  - WOS:000231360400013
AD  - Univ N Carolina, Dept Biol, Greensboro, NC 27403 USA
Y2  - 2005-01-01
ER  -

TY  - JOUR
AU  - Amaral, Karina D.
AU  - Gandra, Lailla C.
AU  - de Oliveira, Marco Antonio
AU  - de Souza, Danival J.
AU  - Della Lucia, Terezinha M. C.
TI  - Effect of azadirachtin on mortality and immune response of leaf-cutting ants
T2  - ECOTOXICOLOGY
M3  - Article
AB  - Leaf-cutting ants are difficult pests to control because they have numerous defense strategies and are highly selective in their plant harvesting choices. The search for effective pest control methods that have minimal negative effects on the environment has been continuous. Azadirachtin, a compound extracted from the neem tree (Azadirachta indica), is a promising alternative for the control of various pests, as it is toxic to some insects but readily degrades in the environment. In this study, we evaluated the effects of azadirachtin on the mortality, through topical exposure to the compound, and immune response, by introducing an artificial antigen into leaf-cutting ants Atta sexdens and Acromyrmex subterraneus subterraneus. Azadirachtin caused death to minor and major workers of both species in a concentration-dependent manner. Topical application of the compound did not diminish the immune response of ants in a microfilament encapsulation assay. Azadirachtin showed no effect on the immune response of workers but increased worker mortality, which indicates its potential as an ant control agent.
PU  - SPRINGER
PI  - DORDRECHT
PA  - VAN GODEWIJCKSTRAAT 30, 3311 GZ DORDRECHT, NETHERLANDS
SN  - 0963-9292
SN  - 1573-3017
DA  - 2019 DEC
PY  - 2019
VL  - 28
IS  - 10
SP  - 1190
EP  - 1197
DO  - 10.1007/s10646-019-02124-z
AN  - WOS:000494779600007
C6  - NOV 2019
AD  - Univ Fed Vicosa, Dept Entomol, BR-36570900 Vicosa, MG, Brazil
AD  - Univ Fed Vicosa, BR-35690000 Florestal, MG, Brazil
AD  - Univ Fed Tocantins, BR-77402970 Gurupi, TO, Brazil
AD  - Univ Fed Vicosa, Dept Biol Anim, BR-36570900 Vicosa, MG, Brazil
Y2  - 2019-11-19
ER  -

TY  - JOUR
AU  - Shik, J. Z.
AU  - Kaspari, M.
TI  - Lifespan in male ants linked to mating syndrome
T2  - INSECTES SOCIAUX
M3  - Article
AB  - Male ants have long been thought to leave the nest, swarm, mate and die in quick succession (male aggregation syndrome). However, the ancestors of the ants likely used female calling, where females advertise with pheromones for longer lived and presumably free living males. In this study, male lifespan was compared in four species from a Panama rain forest. Males of two species with aggregation syndrome (Atta colombica and Azteca sp.) lived only days after collection at a light trap, and their lifespan failed to increase when supplied sugar water ad libitum. In contrast, two species with female calling syndrome (Ectatomma ruidum and Paraponera clavata) lived up to 116 days when fed. These results link male lifespan to mating systems, and provide a framework to examine variation in how ant colonies invest in males.
PU  - SPRINGER BASEL AG
PI  - BASEL
PA  - PICASSOPLATZ 4, BASEL, 4052, SWITZERLAND
SN  - 0020-1812
SN  - 1420-9098
DA  - 2009 JUL
PY  - 2009
VL  - 56
IS  - 2
SP  - 131
EP  - 134
DO  - 10.1007/s00040-009-0003-7
AN  - WOS:000267393900003
AD  - Univ Oklahoma, Dept Zool, Grad Program Ecol & Evolutionary Biol, Norman, OK 73019 USA
Y2  - 2009-07-01
ER  -

TY  - JOUR
AU  - Ren, Yingxue
AU  - Hughes, Kimberly A
TI  - Vitellogenin family gene expression does not increase Drosophila lifespan or fecundity.
T2  - F1000Research
M3  - Journal Article
AB  - One of the most striking patterns in comparative biology is the negative correlation between lifespan and fecundity observed in comparisons among species. This pattern is consistent with the idea that organisms need to allocate a fixed energy budget among competing demands of growth, development, reproduction and somatic maintenance. However, exceptions to this pattern have been observed in many social insects, including ants, bees, and termites. In honey bees ( Apis mellifera), Vitellogenin ( Vg), a yolk protein precursor, has been implicated in mediating the long lifespan and high fecundity of queen bees. To determine if Vg-like proteins can regulate lifespan in insects generally, we examined the effects of expression of Apis Vg and Drosophila CG31150 (a Vg-like gene recently identified as cv-d) on Drosophila melanogaster lifespan and fecundity using the RU486-inducible GeneSwitch system. For all genotypes tested, overexpression of Vg and CG31150 decreased Drosophila lifespan and did not affect total or age-specific fecundity. We also detected an apparent effect of the GeneSwitch system itself, wherein RU486 exposure (or the GAL4 expression it induces) led to a significant increase in longevity and decrease in fecundity in our fly strains. This result is consistent with the pattern reported in a recent meta-analysis of Drosophila aging studies, where transgenic constructs of the UAS/GAL4 expression system that should have no effect (e.g. an uninduced GeneSwitch) significantly extended lifespan in some genetic backgrounds. Our results suggest that Vg-family genes are not major regulators of Drosophila life history traits, and highlight the importance of using appropriate controls in aging studies. 
SN  - 2046-1402
DA  - 2014 
PY  - 2014
VL  - 3
SP  - 125
EP  - 125
DO  - 10.12688/f1000research.3975.1
AN  - MEDLINE:25110583
AD  - Department of Biological Science, Florida State University, Tallahassee, FL 32306, USA.
Y2  - 2014-08-15
ER  -

TY  - JOUR
AU  - Law, Yao-Hua
TI  - LONG LIVE THE QUEEN
T2  - SCIENCE
M3  - Editorial Material
PU  - AMER ASSOC ADVANCEMENT SCIENCE
PI  - WASHINGTON
PA  - 1200 NEW YORK AVE, NW, WASHINGTON, DC 20005 USA
SN  - 0036-8075
SN  - 1095-9203
DA  - 2021 MAR 26
PY  - 2021
VL  - 371
IS  - 6536
SP  - 1302
EP  - 1305
DO  - 10.1126/science.371.6536.1302
AN  - WOS:000636043400057
Y2  - 2021-04-28
ER  -

TY  - JOUR
AU  - Bourke, AFG
AU  - Green, HAA
AU  - Bruford, MW
TI  - Parentage, reproductive skew and queen turnover in a multiple-queen ant analysed with microsatellites
T2  - PROCEEDINGS OF THE ROYAL SOCIETY B-BIOLOGICAL SCIENCES
M3  - Article
AB  - We investigated the fine genetic structure of colonies of the ant, Leptothorax acervorum, to examine how queens share parentage (skew) in a social insect with multiple queens (polygyny). Overall, 494 individuals from eight polygynous field colonies were typed at up to seven microsatellite loci each. The first main finding was that surprisingly many sexual progeny (60% of young queens and 49% of young males) were not the offspring of the extant queens within their colonies. This implies that a high turnover (brief reproductive lifespan) of queens within colonies could be an important feature of polygyny. The second main result was that in most colonies relatedness among sexual progeny fell significantly below that expected among full siblings, proving that these progeny were produced by more than one singly-mated queen, but that skew in two colonies where the data permitted its calculation was moderate to high. However, relative to a German population, the study population is characterized by low queen-queen relatedness and low skew in female production, which is in line with the predictions of skew theory.
PU  - ROYAL SOC
PI  - LONDON
PA  - 6-9 CARLTON HOUSE TERRACE, LONDON SW1Y 5AG, ENGLAND
SN  - 0962-8452
DA  - 1997 FEB 22
PY  - 1997
VL  - 264
IS  - 1379
SP  - 277
EP  - 283
DO  - 10.1098/rspb.1997.0039
AN  - WOS:A1997WL20400018
Y2  - 1997-02-22
ER  -

TY  - JOUR
AU  - Tufts, Danielle M.
AU  - Spencer, Kyle
AU  - Hunter, Wayne B.
AU  - Bextine, Blake
TI  - DELIVERY SYSTEM USING SODIUM ALGINATE VIRUS LOADED PELLETS TO RED IMPORTED FIRE ANTS (<i>SOLENOPSIS INVICTA</i>, HYMENOPTERA: FORMICIDAE)
T2  - FLORIDA ENTOMOLOGIST
M3  - Article
AB  - Microencapsulation as a delivery mechanism of SINV-1 and other molecules such as dsRNA, offers an approach to Solenopsis invicta Buren management that is target specific and fits current approaches to baiting ants with toxins and/or RNA-interference. The delivery method presented here targets ground dwelling, foraging ants with an ant-infecting virus which is specific to the genus, Solenopsis. Endemic ant-infecting viruses, like S. invicta viruses (SINV-1, SINV-2, and SINV-3) are being evaluated for efficacy in S. invicta population suppression. In this study, SINV-1 (TX5 strain) was extracted from S. invicta colonies and microencapsulated in sodium alginate pellets. Pellets containing extracted whole virions were offered to confirmed non-infected S. invicta colonies. Colonies were sampled every 5 d and tested by reverse transcription polymerase chain reaction (RT-PCR) for presence of viral RNA. The longevity of control and viral pellets were also evaluated. Within 30 d, post-feeding of virus, 35% of S. invicta colonies acquired SINV-1 infection (P = 0.03). Thus, microencapsulation as a delivery mechanism was successful to deliver SINV-1 to S. inuicta colonies. Future incorporation of this economically affordable method can be implemented to deliver biological agents for specific ant species and to augment current approaches that bait ants. While a virus was used to demonstrate delivery, an adequate and affordable virus production system still needs to be developed before a viral strategy can be adopted as a tool for biological control of fire ants.
PU  - FLORIDA ENTOMOLOGICAL SOC
PI  - LUTZ
PA  - 16125 E LAKE BURRELL DR, LUTZ, FL 33548 USA
SN  - 0015-4040
DA  - 2011 JUN
PY  - 2011
VL  - 94
IS  - 2
SP  - 237
EP  - 241
DO  - 10.1653/024.094.0217
AN  - WOS:000292406900017
AD  - Univ Texas Tyler, Dept Biol, Tyler, TX 75799 USA
AD  - ARS, USDA, US Hort Res Lab, Ft Pierce, FL 34945 USA
Y2  - 2011-07-22
ER  -

TY  - BOOK
AU  - Giraldo, Ysabel Milton
Z2  -  
TI  - Neuroanatomical and neurochemical correlates of senescence and social role in the ant <i>Pheidole dentata</i>
M3  - Dissertation/Thesis
SN  - 978-1-321-35221-4
DA  - 2014 
PY  - 2014
AN  - PQDT:68626024
AD  - Boston University, Biology, Massachusetts, United States
M2  - Boston University
ER  -

TY  - JOUR
AU  - Offenberg, Joachim
TI  - The use of artificial nests by weaver ants: A preliminary field observation
T2  - ASIAN MYRMECOLOGY
M3  - Article
AB  - Weaver ants (Oecophylla spp.) are managed in tropical plantations for their biocontrol of pests and to produce ant larvae as a food source. Main management objectives are to increase ant densities and colony longevity. As weaver ant nests are susceptible to harsh weather, rain storms may decimate populations or destroy colonies. The ants, however, show adaptive nesting behaviour, which may mitigate storm impact. This study tested whether Oecophylla smaragdina was willing to use plastic bottles as safe artificial nesting sites, and whether adoption of artificial nests was seasonally related to harsh weather. Bottles were used for nesting throughout the stormy rainy season in a pomelo plantation with an open canopy, whereas in a mango plantation with a denser canopy the ants, after initial colonisation, left the bottles again at the end of the rainy season, especially in the calmer part of the plantation. This suggests that exposure to harsh weather triggered the use of artificial nests. It was also found that ants preferred to nest in bottles covered with aluminum foil compared to transparent bottles. These findings document an opportunistic nesting behaviour of weaver ants and suggest that provision of artificial nests may become a future tool in their management.
PU  - UNIV MALAYSIA SABAH
PI  - KOTA KINABALU
PA  - JALAN UMS, 88400, KOTA KINABALU, SABAH 00000, MALAYSIA
SN  - 1985-1944
DA  - 2014 
PY  - 2014
VL  - 6
SP  - 119
EP  - 128
AN  - WOS:000341329900011
AD  - Aarhus Univ, Dept Biosci, DK-8600 Silkeborg, Denmark
Y2  - 2014-09-17
ER  -

TY  - JOUR
AU  - Shapley, H
TI  - Note on the Thermokinetics of Dolichoderine Ants.
T2  - Proceedings of the National Academy of Sciences of the United States of America
M3  - Journal Article
SN  - 0027-8424
DA  - 1924 Oct
PY  - 1924
VL  - 10
IS  - 10
SP  - 436
EP  - 9
DO  - 10.1073/pnas.10.10.436
AN  - MEDLINE:16576855
AD  - Harvard College Observatory, Cambridge, Mass.
Y2  - 1924-10-01
ER  -

TY  - JOUR
AU  - Okada, Yasukazu
AU  - Tsuji, Kazuki
AU  - Miura, Toru
TI  - Morphological differences between sexes in the ponerine ant <i>Diacamma</i> sp (Formicidae: Ponerinae)
T2  - SOCIOBIOLOGY
M3  - Article
AB  - We report herein detailed morphological differences between sexes in the ponerine ant Diacamma sp. The female individuals of this species show monomorphism, making them particularly suitable among the social hymenopterans for comparing adult sexual traits and developmental processes. Our observations revealed some intriguing sex-specific characteristics. For example, antennal sensilla are gender-spccialized in these ants; males possess sensilla cocloconica, thought to respond to air conditions, while females possess a particular type of sensilla basiconica that is a putative contact chemoreceptor. The antennal cleaners in the foretibiae of the legs are also sex-specific, in addition to the trichome patterns on the spurs in the mid- and hind tibiae. Furthermore, only male tarsal claws have a denticle inside the claw, and the male posterior abdomen has a hook-like curved spine at the edge of the eighth tergite. This spine is thought to facilitate the tight connection of a mating pair. Based on these findings, we hypothesized that most of the sexually dimorphic traits are morphologically specialized for and thus function in the different gender life strategies, such as flight ability, lifespan, and male suicidal copulation.
PU  - UNIV ESTADUAL FEIRA SANTANA
PI  - FEIRA DE SANTANA
PA  - AV TRANSORDESTINA S N NOVO HORIZONTE, FEIRA DE SANTANA, BAHAI CEP44036-900, BRAZIL
SN  - 0361-6525
DA  - 2006 
PY  - 2006
VL  - 48
IS  - 2
SP  - 527
EP  - 541
AN  - WOS:000240223900015
AD  - Hokkaido Univ, Grad Sch Environm Sci, Sapporo, Hokkaido 0600810, Japan
AD  - Univ Ryukyus, Fac Agr, Okinawa 9030213, Japan
Y2  - 2006-01-01
ER  -

TY  - JOUR
AU  - Pearcy, M
AU  - Hardy, O
AU  - Aron, S
TI  - Thelytokous parthenogenesis and its consequences on inbreeding in an ant
T2  - HEREDITY
M3  - Article
AB  - Thelytokous parthenogenesis, that is, the production of diploid daughters from unfertilized eggs, may involve various cytological mechanisms, each having a different impact on the genetic structure of populations. Here, we determined the cytological mechanism of thelytokous parthenogenesis and its impact on inbreeding in the ant Cataglyphis cursor, a species where queens use both sexual and asexual reproduction to produce, respectively, workers and new queens. It has been suggested that thelytokous parthenogenesis in C. cursor might have been selected for to face high queen mortality and, originally, to allow workers to replace the queen when she passes away. We first determined the mode of thelytokous parthenogenesis by comparing the rate of transition to homozygosity at four highly polymorphic loci to expectations under the different modes of parthenogenesis. Our data show that thelytoky is achieved through automictic parthenogenesis with central fusion. We then estimated the proportion of colonies headed by worker-produced queens in a natural population. We designed a model linking the observed homozygosity in queens to the proportion of queens produced by workers, based on the assumption that (i) parthenogenesis is automictic with central fusion and (ii) queen lineage is asexually produced, resulting in an increase of the inbreeding over generations, whereas workers are sexually produced and therefore not inbred. Our results indicate that more than 60% of the colonies should be headed by a worker-produced queen, suggesting that queen's lifespan is low in this species.
PU  - NATURE PUBLISHING GROUP
PI  - LONDON
PA  - MACMILLAN BUILDING, 4 CRINAN ST, LONDON N1 9XW, ENGLAND
SN  - 0018-067X
DA  - 2006 MAY
PY  - 2006
VL  - 96
IS  - 5
SP  - 377
EP  - 382
DO  - 10.1038/sj.hdy.6800813
AN  - WOS:000237099800008
AD  - Univ Libre Bruxelles, B-1050 Brussels, Belgium
Y2  - 2006-05-01
ER  -

TY  - JOUR
AU  - Yao, I
AU  - Shibao, H
AU  - Akimoto, S
TI  - Costs and benefits of ant attendance to the drepanosiphid aphid <i>Tuberculatus quercicola</i>
T2  - OIKOS
M3  - Article
AB  - The defensive effects of ants against aphid predators have been well documented in the mutualistic relationship of aphids and their attending ants. However, it is not clear whether ant attendance has any direct effect on the aphids' growth and reproduction. Through field experiments, this study evaluates the benefits and, in particular, the costs of ant attendance to aphid colonies, focusing on the drepanosiphid aphid Tuberculatus quercicola which is associated with the Daimyo oak, Quercus dentata, and which is always attended by the red wood ant Formica yessensis. Ant attendance was clearly beneficial to the aphid; the exclusion of ants led to a significant increase in the extinction rate of aphid colonies. However, MANOVA and randomized block ANOVA indicated that in colonies continuously attended by ants, aphids had significantly smaller body size and produced a smaller number of embryos than in colonies isolated from ants when they were reared under homogeneous host conditions free from natural enemies. Thus, ant attendance had a negative influence on the growth and reproduction of the aphids, even though it contributed to the greater longevity of the aphid colonies. We hypothesize that ant-attended aphids are under intense selective pressures that act against aphid clones which fair to attract many ants, so that aphids have developed an adaptive mechanism to allocate a larger fraction of resources to the honeydew when they are requested to do so by the ants in order to ensure the ants' consistent visitation.
PU  - WILEY
PI  - HOBOKEN
PA  - 111 RIVER ST, HOBOKEN 07030-5774, NJ USA
SN  - 0030-1299
SN  - 1600-0706
DA  - 2000 APR
PY  - 2000
VL  - 89
IS  - 1
SP  - 3
EP  - 10
DO  - 10.1034/j.1600-0706.2000.890101.x
AN  - WOS:000086227400001
AD  - Hokkaido Univ, Grad Sch Agr, Dept Systemat & Ecol, Sapporo, Hokkaido 0608589, Japan
Y2  - 2000-04-01
ER  -

TY  - JOUR
AU  - Negroni, Matteo
Z2  -  
TI  - The proximate and ultimate bases of regulation of lifespan and reproduction in ants
M3  - Dissertation/Thesis
DA  - 2019 
PY  - 2019
AN  - PQDT:68744555
AD  - Johannes Gutenberg-Universitaet Mainz (Germany), Germany
M2  - Johannes Gutenberg-Universitaet Mainz (Germany)
ER  -

TY  - JOUR
AU  - Hartmann, A
AU  - Heinze, J
TI  - Lay eggs, live longer: Division of labor and life span in a clonal ant species
T2  - EVOLUTION
M3  - Article
AB  - Due to a trade-off between reproduction and life span, highly fertile individuals often live shorter lives than nonreproductive conspecifics. Perennial eusocial insects are exceptional in that reproductive queens live considerably longer than the nonreproductive workers. The two female castes may differ strongly in morphology, ontogeny, physiology, diet, behavior, and mating, and all these differences could be responsible for life span differences. In the ponerine ant Platythyrea punctata, morphological and ontogenetic caste differences do not exist. Instead, all workers are capable of producing diploid offspring through thelytokous parthenogenesis, and colonies are essentially clones. Here, we show that reproductives live significantly longer than nonreproductive workers. Reproductives stay in the nest during their whole life, whereas nonreproductives switch from intrarvidal tasks to foraging when they get older. Different work load and different hormone titers might proximately underlie the different life span of reproductives and nonreproductives in this ant.
PU  - OXFORD UNIV PRESS
PI  - OXFORD
PA  - GREAT CLARENDON ST, OXFORD OX2 6DP, ENGLAND
SN  - 0014-3820
SN  - 1558-5646
DA  - 2003 OCT
PY  - 2003
VL  - 57
IS  - 10
SP  - 2424
EP  - 2429
AN  - WOS:000186410300022
AD  - Univ Regensburg, Lehrstuhl Biol 1, D-93059 Regensburg, Germany
Y2  - 2003-10-01
ER  -

TY  - JOUR
AU  - Bazazi, Sepideh
AU  - Arganda, Sara
AU  - Moreau, Mathieu
AU  - Jeanson, Raphael
AU  - Dussutour, Audrey
TI  - Responses to nutritional challenges in ant colonies
T2  - ANIMAL BEHAVIOUR
M3  - Article
AB  - In social insects, food collection for the entire colony relies on a minority of its workers. How can the colony choose between resources, determine the task allocation of workers and exhibit a flexible food storage strategy from the foraging decisions taken only by a minority? We addressed this question by posing nutritional challenges to trap-jaw ants, Odontomachus hastatus, and explored their response in terms of survival, foraging behaviour and energy storage. In the first challenge, ants alternated between long periods of confinement to a high-protein diet and short periods of confinement to a high-carbohydrate diet. In the second challenge, ants alternated between long periods of confinement to a high-carbohydrate diet and short periods of confinement to a high-protein diet. In the third challenge, ants were given simultaneously a high protein and high-carbohydrate diet. First, we showed that (1) mortality increased with protein consumption, (2) a brief exposure to a high-carbohydrate diet lessened the negative consequence of high protein consumption and (3) ants given a choice of complementary diets regulated intake and minimized mortality. We also demonstrated that ants used an energy-saving strategy to overcome challenging nutritional environments. In addition we showed that the ants had an extraordinary capacity to regulate the amounts of food entering the nest both at the collective level by allocating more workers to foraging on a high-protein diet and at the individual level by collecting more food on a high-carbohydrate diet. Our study provides new insights into the strategies used by ants facing nutritional challenges and deepens our understanding of the nutritional ecology of ants and, thereby, their vast ecological success. (C) 2015 The Association for the Study of Animal Behaviour. Published by Elsevier Ltd. All rights reserved.
PU  - ACADEMIC PRESS LTD- ELSEVIER SCIENCE LTD
PI  - LONDON
PA  - 24-28 OVAL RD, LONDON NW1 7DX, ENGLAND
SN  - 0003-3472
SN  - 1095-8282
DA  - 2016 JAN
PY  - 2016
VL  - 111
SP  - 235
EP  - 249
DO  - 10.1016/j.anbehav.2015.10.021
AN  - WOS:000367374000029
AD  - Univ Toulouse 3, Ctr Rech Cognit Anim, F-31062 Toulouse, France
AD  - CNRS, Ctr Rech Cognit Anim, Toulouse, France
Y2  - 2016-01-01
ER  -

TY  - JOUR
AU  - Downing, Philip A.
AU  - Cornwallis, Charlie K.
AU  - Griffin, Ashleigh S.
TI  - How to make a sterile helper
T2  - BIOESSAYS
M3  - Article
AB  - The sterile worker castes found in the colonies of social insects are often cited as archetypal examples of altruism in nature. The challenge is to explain why losing the ability to mate has evolved as a superior strategy for transmitting genes into future generations. We propose that two conditions are necessary for the evolution of sterility: completely overlapping generations and monogamy. A review of the literature indicates that when these two conditions are met we consistently observe the evolution of sterile helpers. We explain the theory and evidence behind these ideas, and discuss the importance of ecology in predicting whether sterility will evolve using examples from social birds, mammals, and insects. In doing so, we offer an explanation for the extraordinary lifespans of some cooperative species which hint at ways in which we can unlock the secrets of long life.
PU  - WILEY
PI  - HOBOKEN
PA  - 111 RIVER ST, HOBOKEN 07030-5774, NJ USA
SN  - 0265-9247
SN  - 1521-1878
DA  - 2017 JAN
PY  - 2017
VL  - 39
IS  - 1
C7  - 1600136
DO  - 10.1002/bies.201600136
AN  - WOS:000396891900004
AD  - Univ Oxford, Dept Zool, Oxford, England
AD  - Lund Univ, Dept Biol, Lund, Sweden
Y2  - 2017-04-06
ER  -

TY  - JOUR
AU  - VILLET, M
TI  - QUALITATIVE RELATIONS OF EGG SIZE, EGG-PRODUCTION AND COLONY SIZE IN SOME PONERINE ANTS (HYMENOPTERA, FORMICIDAE)
T2  - JOURNAL OF NATURAL HISTORY
M3  - Article
AB  - The sizes of eggs and reproductives of 13 species of ponerine ant were mesaured, and information about the mature colony sizes, ovarial anatomy and individual fecundities of a selection of ponerine species was assembled. Inter-specific variation in the size of colonies was found to be poorly related to aspects of individual fecundity, and although the few cases of polygyny were associated with larger colony sizes, monogynous species often attained even larger sizes. Within the subfamily  individual fecundity may be increased primarily by a decrease in the maternal investment in individual eggs, and perhaps to a lesser extent by an increase in the number of ovarioles in each ovary or an increase in the length of each ovariole. The diet of a species and the longevity of adult worker ants relative to the duration of their larval development are suggested as factors besides reproductive characteristics that might also contribute to differences in colony size.
PU  - TAYLOR & FRANCIS LTD
PI  - ABINGDON
PA  - 2-4 PARK SQUARE, MILTON PARK, ABINGDON OR14 4RN, OXON, ENGLAND
SN  - 0022-2933
SN  - 1464-5262
DA  - 1990 SEP-OCT
PY  - 1990
VL  - 24
IS  - 5
SP  - 1321
EP  - 1331
DO  - 10.1080/00222939000770791
AN  - WOS:A1990DZ31500013
Y2  - 1990-09-01
ER  -

TY  - JOUR
AU  - Glastad, Karl M.
AU  - Roessler, Julian
AU  - Gospocic, Janko
AU  - Bonasio, Roberto
AU  - Berger, Shelley L.
TI  - Long ant life span is maintained by a unique heat shock factor
T2  - GENES & DEVELOPMENT
M3  - Article
AB  - In this study, Glastad et al. describe the role of heat shock responses, induced by the heat shock transcription factor hsalHSF2, in enhancing longevity and survival in reproductive "gamergate" worker ants. These heat stress resilience and life span benefits can be transferred to Drosophila by ectopic expression of hsalHSF2, providing a link between proteostasis and aging.Eusocial insect reproductive females show strikingly longer life spans than nonreproductive female workers despite high genetic similarity. In the ant Harpegnathos saltator (Hsal), workers can transition to reproductive "gamergates," acquiring a fivefold prolonged life span by mechanisms that are poorly understood. We found that gamergates have elevated expression of heat shock response (HSR) genes in the absence of heat stress and enhanced survival with heat stress. This HSR gene elevation is driven in part by gamergate-specific up-regulation of the gene encoding a truncated form of a heat shock factor most similar to mammalian HSF2 (hsalHSF2). In workers, hsalHSF2 was bound to DNA only upon heat stress. In gamergates, hsalHSF2 bound to DNA even in the absence of heat stress and was localized to gamergate-biased HSR genes. Expression of hsalHSF2 in Drosophila melanogaster led to enhanced heat shock survival and extended life span in the absence of heat stress. Molecular characterization illuminated multiple parallels between long-lived flies and gamergates, underscoring the centrality of hsalHSF2 to extended ant life span. Hence, ant caste-specific heat stress resilience and extended longevity can be transferred to flies via hsalHSF2. These findings reinforce the critical role of proteostasis in health and aging and reveal novel mechanisms underlying facultative life span extension in ants.
PU  - COLD SPRING HARBOR LAB PRESS, PUBLICATIONS DEPT
PI  - COLD SPRING HARBOR
PA  - 1 BUNGTOWN RD, COLD SPRING HARBOR, NY 11724 USA
SN  - 0890-9369
SN  - 1549-5477
DA  - 2023 MAY 1
PY  - 2023
VL  - 37
IS  - 9-10
SP  - 398
EP  - 417
DO  - 10.1101/gad.350250.122
AN  - WOS:001008523800005
AD  - Univ Penn, Perelman Sch Med, Dept Cell & Dev Biol, Philadelphia, PA 19104 USA
AD  - Univ Penn, Epigenet Inst, Perelman Sch Med, Philadelphia, PA 19104 USA
AD  - Univ Penn, Sch Arts & Sci, Dept Biol, Philadelphia, PA 19104 USA
AD  - Univ Penn, Perelman Sch Med, Dept Genet, Philadelphia, PA 19104 USA
Y2  - 2023-07-12
ER  -

TY  - JOUR
AU  - Giehr, Julia
AU  - Senninger, Lisa
AU  - Ruhland, Katja
AU  - Heinze, Juergen
TI  - Ant workers produce males in queenless parts of multi-nest colonies
T2  - SCIENTIFIC REPORTS
M3  - Article
AB  - Workers of several social insects are capable of gaining direct fitness by laying unfertilized eggs, which then develop into males. However, under queenright conditions, direct reproduction of workers is usually prevented by queen-induced regulatory mechanisms. In nature, some ant colonies inhabit multiple nests sites (polydomy). This might allow workers to escape queen control and to reproduce. However, whether worker-produced brood survives after colony reunion in seasonally polydomous species remains unclear. In several species, worker-produced eggs and male-destined larvae are selectively destroyed in queenright colonies. Here, we test whether workers discriminate between queen- and worker-produced larvae during colony reunion. We examined the reproductive success of workers in queenless subcolonies of our study species Temnothorax crassispinus. Our results show that present brood did not inhibit worker reproduction but had a positive effect on worker lifespan. Larvae produced by workers were readily integrated into queenright subcolonies during colony reunion and these larvae successfully developed into adult males.
PU  - NATURE PORTFOLIO
PI  - BERLIN
PA  - HEIDELBERGER PLATZ 3, BERLIN, 14197, GERMANY
SN  - 2045-2322
DA  - 2020 FEB 7
PY  - 2020
VL  - 10
IS  - 1
C7  - 2152
DO  - 10.1038/s41598-020-58830-w
AN  - WOS:000562830100004
AD  - Univ Regensburg, Zool Evolutionary Biol, Univ Str 31, D-93053 Regensburg, Germany
Y2  - 2020-09-08
ER  -

TY  - JOUR
AU  - Quque, Martin
AU  - Benhaim-Delarbre, Margaux
AU  - Deneubourg, Jean-Louis
AU  - Sueur, Cedric
AU  - Criscuolo, Francois
AU  - Bertile, Fabrice
TI  - Division of labour in the black garden ant (<i>Lasius niger</i>) leads to three distinct proteomes
T2  - JOURNAL OF INSECT PHYSIOLOGY
M3  - Article
AB  - Task specialization in social insects leads to striking intra-specific differences in behaviour, morphology, physiology and longevity, but the underlying mechanisms remain not yet fully understood. Adult colonies of black garden ants (Lasius niger) have a single queen fertilized by one or a small number of males. The inter-individual genetic variability is thus relatively low, making it easier to focus on the individual molecular differences linked to the division of labour. Mass spectrometry-based proteomics enabled us to highlight which biological functions create the difference between queens, foragers and nest-workers. The proteome of each caste reflected nicely their social role: e.g., reproduction for queens, pesticide resistance for foragers - that are the most exposed to environmental risk factors - and, interestingly, digestion for nest-workers, thus highlighting proteomic profiles differences even among workers. Furthermore, our exploratory approach suggests energy trade-off mechanisms - in connection with the theory of social immunity - that might explain the difference in longevity between queens and workers. This study brings evidence that proteomics is able to highlight the subtle mechanisms of molecular regulation induced by social organization.
PU  - PERGAMON-ELSEVIER SCIENCE LTD
PI  - OXFORD
PA  - THE BOULEVARD, LANGFORD LANE, KIDLINGTON, OXFORD OX5 1GB, ENGLAND
SN  - 0022-1910
SN  - 1879-1611
DA  - 2019 AUG-SEP
PY  - 2019
VL  - 117
C7  - 103907
DO  - 10.1016/j.jinsphys.2019.103907
AN  - WOS:000484877300019
AD  - Univ Strasbourg, CNRS, IPHC UMR 7178, F-67000 Strasbourg, France
AD  - Univ Libre Bruxelles, CPBT, CP231,Av F Roosevelt 50, B-1050 Brussels, Belgium
Y2  - 2019-09-23
ER  -

TY  - JOUR
AU  - GILBERT, MICHAEL 
TI  - Rescue of shortened lifespan as a function of social isolation in ants
M3  - Awarded Grant
AB  - Project Summary/AbstractEusocial insects like ants have emerged as excellent models for the study of epigenetic regulation and lifespandue to their unique behavioral and morphological plasticity in response to social stimuli. Individual workers in anant colony have nearly identical genomes but exhibit striking differences in behavior and lifespan. Theoutstanding and still relatively unexplored question remains: “How does the social environment alter theepigenetic state of mature, full-developed organisms with respect to behavior and aging?” Research in this fieldhas been limited by the lack of suitable eusocial model systems that exhibit (A) complex social structures, and(B) can be utilized to ask questions about social state. Our preliminary data show that socially isolated antsexhibit drastically reduced lifespan. However, pairing a socially isolated ant with a 3D-printed ant model, coatedwith all the cuticular hydrocarbons of the individual’s original colony, rescues the lifespan decrease induced byisolation. I also observe drastic morphological changes in overall brain size in addition to distinct brain structures,as a function of social setting. I have also developed a behavioral assay that shows increased lethargy duringsocial isolation. I performed RNA-sequencing to identify Obp56e has reduced expression during isolation, butelevated expression in the rescue. Obp56e is an odorant binding gene critical in synthesizing cuticularhydrocarbons. I will reveal how an odorant binding gene regulates lifespan differences, leads to region-specificbrain atrophy, and controls behavioral changes. I will use my findings to modulate the expression of odorantbinding protein(s) in the brain of C. floridanus to regulate lifespan and understand behavioral changes as afunction of social isolation. I hypothesize that Obp56e will be critical in modulating the longevity of sociallyisolated individuals. The goal of this proposal is to reveal how the social environment influences lifespan andbehavior in the ant species Camponotus floridanus. In Aim 1, I will elucidate the effect of social environment onC. floridanus by generating a brain specific overexpression of Obp56e in isolated individuals in order to end theirlifespan, using behavior as a secondary output. In Aim 2, I will determine the cuticular hydrocarbon(s) (CHCs)that regulate lifespan difference as a function of social setting in C. floridanus. To integrate the aims, I willperform RNA-sequencing on the brains of ants who received the compound that provides rescue and compareto the total CHC rescue. These studies are likely to be highly applicable to human health by the functionalinvestigation of conserved candidate genetic targets for lifespan modulation. I am in a unique position to establishthe fundamental groundwork of social influence on lifespan and behavior before long-term effects of socialdistancing become a public health emergency.
DA  - 2021 
PY  - 2021
AN  - GRANTS:15584538
G1  - 10231864; 1F31AG072777-01; F31AG072777
AD  - UNIVERSITY OF PENNSYLVANIA
Y2  - 2023-12-14
ER  -

TY  - JOUR
AU  - Quque, Martin
AU  - Brun, Charlotte
AU  - Villette, Claire
AU  - Sueur, Cedric
AU  - Criscuolo, Francois
AU  - Heintz, Dimitri
AU  - Bertile, Fabrice
TI  - Both age and social environment shape the phenotype of ant workers
T2  - SCIENTIFIC REPORTS
M3  - Article
AB  - Position within the social group has consequences on individual lifespans in diverse taxa. This is especially obvious in eusocial insects, where workers differ in both the tasks they perform and their aging rates. However, in eusocial wasps, bees and ants, the performed task usually depends strongly on age. As such, untangling the effects of social role and age on worker physiology is a key step towards understanding the coevolution of sociality and aging. We performed an experimental protocol that allowed a separate analysis of these two factors using four groups of black garden ant (Lasius niger) workers: young foragers, old foragers, young nest workers, and old nest workers. We highlighted age-related differences in the proteome and metabolome of workers that were primarily related to worker subcaste and only secondarily to age. The relative abundance of proteins and metabolites suggests an improved xenobiotic detoxification, and a fuel metabolism based more on lipid use than carbohydrate use in young ants, regardless of their social role. Regardless of age, proteins related to the digestive function were more abundant in nest workers than in foragers. Old foragers were mostly characterized by weak abundances of molecules with an antibiotic activity or involved in chemical communication. Finally, our results suggest that even in tiny insects, extended lifespan may require to mitigate cancer risks. This is consistent with results found in eusocial rodents and thus opens up the discussion of shared mechanisms among distant taxa and the influence of sociality on life history traits such as longevity.
PU  - NATURE PORTFOLIO
PI  - BERLIN
PA  - HEIDELBERGER PLATZ 3, BERLIN, 14197, GERMANY
SN  - 2045-2322
DA  - 2023 JAN 5
PY  - 2023
VL  - 13
IS  - 1
C7  - 186
DO  - 10.1038/s41598-022-26515-1
AN  - WOS:000932732000011
AD  - Univ Strasbourg, CNRS, IPHC, UMR 7178, 23 Rue Loess, F-67037 Strasbourg 2, France
AD  - Infrastruct Natl Proteom ProFI, 25 Rue Becquerel, F-67037 Strasbourg 2, France
AD  - Univ Strasbourg, Inst Biol Mol Plantes, CNRS, Plant Imaging & Mass Spectrometry PIMS, 12 Rue Gen Zimmer, F-67084 Strasbourg, France
AD  - Inst Univ France, 1 Rue Descartes, F-75231 Paris, France
M2  - Infrastruct Natl Proteom ProFI
Y2  - 2023-05-22
ER  -

TY  - JOUR
AU  - Miler, Krzysztof
TI  - Moribund Ants Do Not Call for Help
T2  - PLOS ONE
M3  - Article
AB  - When an antlion captures a foraging ant, the victim's nestmates may display rescue behaviour. This study tested the hypothesis that the expression of rescue behaviour depends on the life expectancy of the captured ant. This hypothesis predicts that the expression of rescue behaviour will be less frequent when the captured ant has a lower life expectancy than when it has a higher life expectancy because such a response would be adaptive at the colony level. Indeed, significant differences were found in the frequency of rescue behaviours in response to antlion victims with differing life expectancies. In agreement with prediction, victims with lower life expectancies were rescued less frequently, and those rescues had a longer latency and shorter duration. There was also a qualitative difference in the behaviour of rescuers to victims from the low and high life expectancy groups. Several explanations for these findings are proposed.
PU  - PUBLIC LIBRARY SCIENCE
PI  - SAN FRANCISCO
PA  - 1160 BATTERY STREET, STE 100, SAN FRANCISCO, CA 94111 USA
SN  - 1932-6203
DA  - 2016 MAR 17
PY  - 2016
VL  - 11
IS  - 3
C7  - e0151925
DO  - 10.1371/journal.pone.0151925
AN  - WOS:000372580300153
AD  - Jagiellonian Univ, Inst Environm Sci, Krakow, Poland
Y2  - 2016-04-20
ER  -

TY  - JOUR
AU  - GILBERT, MICHAEL 
TI  - Rescue of shortened lifespan as a function of social isolation in ants
M3  - Awarded Grant
AB  - Project Summary/AbstractEusocial insects like ants have emerged as excellent models for the study of epigenetic regulation and lifespandue to their unique behavioral and morphological plasticity in response to social stimuli. Individual workers in anant colony have nearly identical genomes but exhibit striking differences in behavior and lifespan. Theoutstanding and still relatively unexplored question remains: “How does the social environment alter theepigenetic state of mature, full-developed organisms with respect to behavior and aging?” Research in this fieldhas been limited by the lack of suitable eusocial model systems that exhibit (A) complex social structures, and(B) can be utilized to ask questions about social state. Our preliminary data show that socially isolated antsexhibit drastically reduced lifespan. However, pairing a socially isolated ant with a 3D-printed ant model, coatedwith all the cuticular hydrocarbons of the individual’s original colony, rescues the lifespan decrease induced byisolation. I also observe drastic morphological changes in overall brain size in addition to distinct brain structures,as a function of social setting. I have also developed a behavioral assay that shows increased lethargy duringsocial isolation. I performed RNA-sequencing to identify Obp56e has reduced expression during isolation, butelevated expression in the rescue. Obp56e is an odorant binding gene critical in synthesizing cuticularhydrocarbons. I will reveal how an odorant binding gene regulates lifespan differences, leads to region-specificbrain atrophy, and controls behavioral changes. I will use my findings to modulate the expression of odorantbinding protein(s) in the brain of C. floridanus to regulate lifespan and understand behavioral changes as afunction of social isolation. I hypothesize that Obp56e will be critical in modulating the longevity of sociallyisolated individuals. The goal of this proposal is to reveal how the social environment influences lifespan andbehavior in the ant species Camponotus floridanus. In Aim 1, I will elucidate the effect of social environment onC. floridanus by generating a brain specific overexpression of Obp56e in isolated individuals in order to end theirlifespan, using behavior as a secondary output. In Aim 2, I will determine the cuticular hydrocarbon(s) (CHCs)that regulate lifespan difference as a function of social setting in C. floridanus. To integrate the aims, I willperform RNA-sequencing on the brains of ants who received the compound that provides rescue and compareto the total CHC rescue. These studies are likely to be highly applicable to human health by the functionalinvestigation of conserved candidate genetic targets for lifespan modulation. I am in a unique position to establishthe fundamental groundwork of social influence on lifespan and behavior before long-term effects of socialdistancing become a public health emergency.
DA  - 2022 
PY  - 2022
AN  - GRANTS:17449176
G1  - 10395439; 5F31AG072777-02; F31AG072777
AD  - UNIVERSITY OF PENNSYLVANIA
Y2  - 2024-06-01
ER  -

TY  - JOUR
AU  - King, Timothy John
TI  - The roles of seed mass and persistent seed banks in gap colonisation in grassland
T2  - PLANT ECOLOGY
M3  - Article
AB  - Gaps in grassland created by animals are often sites for species regeneration. The persistent seed banks of ant-hills and surrounding soils in a calcareous grassland in southern Britain were compared and analysed in terms of seed mass and longevity. The relative abundance of species on ant-hills compared to the pasture was highly correlated with seed abundance in ant-hill soil. The abundance of plant species on ant-hills compared to the pasture was significantly negatively correlated with seed mass, and positively correlated with seed longevity. These results suggest that germination from the seed bank in ant-hill soils, as well as limited seed dispersal and vegetative invasion, contributes to the distinctive ant-hill vegetation. The same may apply to other gaps created by animals in grasslands. Gaps in grassland created by animals are often sites for species regeneration. The persistent seed banks of ant-hills and surrounding soils in a calcareous grassland in southern Britain were compared and analysed in terms of seed mass and longevity. The relative abundance of species on ant-hills compared to the pasture was highly correlated with seed abundance in ant-hill soil. The abundance of plant species on ant-hills compared to the pasture was significantly negatively correlated with seed mass, and positively correlated with seed longevity. These results suggest that germination from the seed bank in ant-hill soils, as well as limited seed dispersal and vegetative invasion, contributes to the distinctive ant-hill vegetation. The same may apply to other gaps created by animals in grasslands.
PU  - SPRINGER
PI  - DORDRECHT
PA  - VAN GODEWIJCKSTRAAT 30, 3311 GZ DORDRECHT, NETHERLANDS
SN  - 1385-0237
DA  - 2007 DEC
PY  - 2007
VL  - 193
IS  - 2
SP  - 233
EP  - 239
DO  - 10.1007/s11258-006-9261-x
AN  - WOS:000250380900007
AD  - Univ Oxford Wolfson Coll, Oxford OX2 6UD, England
Y2  - 2007-12-01
ER  -

TY  - JOUR
AU  - BERGER, SHELLEY L
TI  - Epigenetic regulation of extreme longevity differences in ant castes
M3  - Awarded Grant
AB  - ABSTRACTAnts exhibit highly evolved eusocial behaviors including stark division of labor among female castes, where thequeen carries out all reproduction and worker castes forage for food and defend the colony. Interestingly, andof great relevance to aging research, sterile workers are shorter-lived, with variable lifespans between distinctcastes. Reproductive queens are long-lived, with lifespans differing three to ten-fold between queen andworker. Remarkably, the genomes of the sterile and reproductive castes are nearly identical, and thusdifferences in lifespan and behavior arise from non-genetic mechanisms. We investigate two species of ants,each with advantages for study of mechanisms linking aging with complex social behavior. In Harpegnathossaltator, loss or removal of the queen leads to altered behavior in the workers, with antennal dueling andeventual ascendance of workers to reproductive status. From a longevity perspective, the induced reproductivecaste exhibits four-fold longer lifespan, thus providing a simple experimental switch to uncover importantcausality underlying aging. In Camponotus floridanus, there are two distinct worker castes, forager andsoldier, with the soldier exhibiting a two-fold longer lifespan than the forager. These behaviors are programmedearly in life, but exhibit plasticity during aging. Intriguingly, these castes can be experimentally reprogrammedfrom soldier-to-forager, thus providing a second paradigm to study the relationship of behavior to aging. Ouroverall premise is that genomic, epigenomic, and proteomic regulation—all hallmark foundational causes ofaging—are at the heart of caste-differentiated lifespan disparities and relationship to caste behavior. We thus propose to utilize ants to investigate the epigenetic and physiological basis of the dramaticlifespan differences between reproductive and distinct worker castes. In H. saltator we have evidence in thelong-lived reproductive caste for two mechanisms extending lifepan. First, we detect increased expression of aunique HSF (Heat Shock Factor) providing proteomic protection and longer lifespan via upregulation of theHeat Shock Response transcriptional pathway. Second, we find increased expression of a unique Ago2(Arogonaut) that binds miRNAs that specifically target for destruction certain mRNAs that lower lifespan inshort-lived workers. In C. floridanus we find that distinct chromatin-based epigenetic mechanisms are central toforaging, which is an age-linked behavior, and we can manipulate these pathways to reprogram soldier casteto forage. In the proposed research we will investigate these causal mechanisms, and then manipulate lifespanwith a combination of genetic and epigenetic approaches to promote these mechanisms. The ant modelsystem provides an exceptional opportunity to integrate social behavior with aging, and to uncover keyepigenetic processes underlying universal aging pathways. Results from the research will provide fundamentalknowledge about control of lifespan that can be translated to more sophisticated mammals.
DA  - 2022 
PY  - 2022
AN  - GRANTS:17487376
G1  - 10608683; 2R01AG055570-06; R01AG055570
AD  - UNIVERSITY OF PENNSYLVANIA
Y2  - 2024-06-01
ER  -

TY  - JOUR
AU  - FONSECA, CR
TI  - HERBIVORY AND THE LONG-LIVED LEAVES OF AN AMAZONIAN ANT-TREE
T2  - JOURNAL OF ECOLOGY
M3  - Article
AB  - 1 Tachigali myrmecophila (Caesalpinaceae) is an Amazonian myrmecophytic canopy tree. The saplings are shade-tolerant, surviving in a suppressed state for several years in the rainforest understorey, the hollow leaf rachis and petiole being inhabited by the stinging ant Pseudomyrmex concolor (Pseudomyrmecinae). An experiment was designed (a) to evaluate the role of insect herbivory in the mutualism between T. myrmecophila and P. concolor and (b) to test a falsifiable hypothesis proposed by a current trade-off model of chemical and ant defences which predicts that myrmecophytic traits should be limited to plants with leaves of low longevity.2 Plants from which the ants were experimentally removed had 4.3 times more herbivorous insects than plants with ants. All recorded orders of insects were attacked similarly by the ants. Rates of herbivory were: (a) ten times higher on experimental plants lacking ants, (b) about three times higher on immature than mature leaves, (c) about two and a half times higher in the wet than the dry season. After 18 months, the experimental plants presented an accumulated level of leaf herbivory which was about twice as high as for the plants with ants.3 Observations on the phenology of control, experimental, and naturally unoccupied plants revealed that the leaf longevity of plants with active ant colonies was unexpectedly high for rainforest (81 months), and about 1.8 and 2.6 times as high as the experimental (45 months) and the naturally unoccupied (31 months) plants, respectively. The high leaf longevity of the myrmecophytic T. myrmecophila does not support the current trade-off model of chemical and ant defences. The rate of apical growth was 1.6 times higher for plants with ants than plants from the experimental group. The slow growth rate of T. myrmecophila, about 14 cm year(-1), is compatible with the resource availability hypothesis.4 Phenological differences between experimental and naturally unoccupied plants suggest that descriptive-correlative studies would not always give a true picture and that the actual paradigm of ant-plant interactions, derived in part from this approach, should be carefully revised.5 The results corroborate the hypothesis that the interaction between Tachigali myrmecophila and Pseudomyrmex concolor is mutualistic, and suggest that attack by phytophagous insects is the prime factor in the evolution of the myrmecophytism.
PU  - BLACKWELL SCIENCE LTD
PI  - OXFORD
PA  - OSNEY MEAD, OXFORD, OXON, ENGLAND OX2 0EL
SN  - 0022-0477
DA  - 1994 DEC
PY  - 1994
VL  - 82
IS  - 4
SP  - 833
EP  - 842
DO  - 10.2307/2261447
AN  - WOS:A1994PV00900011
AD  - UNIV ESTADUAL CAMPINAS,DEPT ZOOL,BR-13081970 SAO PAULO,BRAZIL
Y2  - 1994-12-01
ER  -

TY  - JOUR
AU  - Feldmeyer, Barbara
AU  - Mazur, Johanna
AU  - Beros, Sara
AU  - Lerp, Hannes
AU  - Binder, Harald
AU  - Foitzik, Susanne
TI  - Gene expression patterns underlying parasite-induced alterations in host behaviour and life history
T2  - MOLECULAR ECOLOGY
M3  - Article
AB  - Many parasites manipulate their hosts' phenotype. In particular, parasites with complex life cycles take control of their intermediate hosts' behaviour and life history to increase transmission to their definitive host. The proximate mechanisms underlying these parasite-induced alterations are poorly understood. The cestode Anomotaenia brevis affects the behaviour, life history and morphology of parasitized Temnothorax nylanderi ants and indirectly of their unparasitized nestmates. To gain insights on how parasites alter host phenotypes, we contrast brain gene expression patterns of T.nylanderi workers parasitized with the cestode, their unparasitized nestmates and unparasitized workers from unparasitized colonies. Over 400 differentially expressed genes between the three groups were identified, with most uniquely expressed genes detected in parasitized workers. Among these are genes that can be linked to the increased lifespan of parasitized workers. Furthermore, many muscle (functionality) genes are downregulated in these workers, potentially causing the observed muscular deformations and their inactive behaviour. Alterations in lifespan and activity could be adaptive for the parasite by increasing the likelihood that infected workers residing in acorns are eaten by their definitive host, a woodpecker. Our transcriptome analysis reveals numerous gene expression changes in parasitized workers and their uninfected nestmates and indicates possible routes of parasite manipulation. Although causality still needs to be established, parasite-induced alterations in lifespan and host behaviour appear to be partly explained by morphological muscle atrophy instead of central nervous system interference, which is often the core of behavioural regulation. Results of this study will shed light upon the molecular basis of antagonistic species interactions.
PU  - WILEY
PI  - HOBOKEN
PA  - 111 RIVER ST, HOBOKEN 07030-5774, NJ USA
SN  - 0962-1083
SN  - 1365-294X
DA  - 2016 JAN
PY  - 2016
VL  - 25
IS  - 2
SP  - 648
EP  - 660
DO  - 10.1111/mec.13498
AN  - WOS:000369530000015
AD  - Johannes Gutenberg Univ Mainz, Evolutionary Biol, Johannes von Muller Weg 6, D-55128 Mainz, Germany
AD  - Senckenberg Gesell Nat Forsch, Biodivers & Climate Res Ctr, Senckenberganlage 25, D-60325 Frankfurt, Germany
AD  - Johannes Gutenberg Univ Mainz, Univ Med Ctr, Inst Med Biostat Epidemiol & Informat, Obere Zahlbacher Str 69, D-55131 Mainz, Germany
AD  - Museum Wiesbaden, Nat Hist Collect, Friedrich Ebert Allee 2, D-65185 Wiesbaden, Germany
M2  - Museum Wiesbaden
Y2  - 2016-01-01
ER  -

TY  - JOUR
AU  - Wojcik, DP
AU  - Burges, RJ
AU  - Blanton, CM
AU  - Focks, DA
TI  - An Improved and quantified technique for marking individual fire ants (Hymenoptera: Formicidae)
T2  - FLORIDA ENTOMOLOGIST
M3  - Article
AB  - Individual fire ants, Solenopsis invicta Buren, were marked with dots of Markal brand Ball Point Paint Markers. Marked ants were returned to the colony while the paint was still wet. The marks were slowly lost over a 100-day period, with one mark lasting 119 days. No mortality could be attributed to the paint. The proportion of ants retaining marks over time can be expressed as a simple exponential decay model: proportion with marks = 0.7665* exp (-0.0175* time in days). The technique will be useful in assessing basic behavioral characteristics, such as polygyne versus monogyne interactions, nestmate discrimination, foraging profiles, and in assessing impact of candidate biological control organisms on behavior and survivorship of fire ants.
PU  - FLORIDA ENTOMOLOGICAL SOC
PI  - LUTZ
PA  - 16125 E LAKE BURRELL DR, LUTZ, FL 33548 USA
SN  - 0015-4040
SN  - 1938-5102
DA  - 2000 MAR
PY  - 2000
VL  - 83
IS  - 1
SP  - 74
EP  - 78
DO  - 10.2307/3496231
AN  - WOS:000086704000011
AD  - ARS, Ctr Med Agr & Vet Entomol, USDA, Gainesville, FL 32604 USA
AD  - Univ Florida, Dept Entomol & Nematol, Gainesville, FL 32611 USA
Y2  - 2000-03-01
ER  -

TY  - JOUR
AU  - Schrempf, A.
AU  - Heinze, J.
TI  - Back to one: consequences of derived monogyny in an ant with polygynous ancestors
T2  - JOURNAL OF EVOLUTIONARY BIOLOGY
M3  - Article
AB  - The number of queens per colony is of fundamental importance in the life history of social insects. Multiple queening (polygyny), with dependent colony founding by budding, has repeatedly evolved from ancestral single queening (monogyny) and independent founding by solitary queens in waSPS, bees and ants. By contrast, the reversal to monogyny appears to be rare, as polygynous queens often lack morphological adaptations necessary for dispersal and independent colony founding. In the ant genus Cardiocondyla, monogynous species evolved from polygynous ancestors. Here, we show that queens of monogynous species found their colonies independently, albeit in an unusual way: they mate in the maternal nest, disperse on foot and forage during the founding phase. This reversal appears to be associated with the occurrence of a wing polymorphism, which reflects a trade-off between reproduction and dispersal. Moreover, queens of monogynous species live considerably longer than queens in related polygynous taxa, suggesting that queen life span is a plastic trait.
PU  - WILEY
PI  - HOBOKEN
PA  - 111 RIVER ST, HOBOKEN 07030-5774, NJ USA
SN  - 1010-061X
SN  - 1420-9101
DA  - 2007 MAR
PY  - 2007
VL  - 20
IS  - 2
SP  - 792
EP  - 799
DO  - 10.1111/j.1420-9101.2006.01235.x
AN  - WOS:000244244300037
AD  - Univ Regensburg, Lehrstuhl Biol 1, D-93040 Regensburg, Germany
Y2  - 2007-03-01
ER  -

TY  - JOUR
AU  - MacMahon, JA
AU  - Mull, JF
AU  - Crist, TO
TI  - Harvester ants (<i>Pogonomyrmex</i> spp.):: Their community and ecosystem influences
T2  - ANNUAL REVIEW OF ECOLOGY AND SYSTEMATICS
M3  - Review
AB  - We summarize the influences of harvester ants of the genus Pogonomyrmex on communities and ecosystems. Because of nest densities, the longevity of nests, and the amount of seed harvested and soil handled, harvester ants have significant direct and indirect effects on community structure and ecosystem functioning. Harvester ants change plant species composition and diversity near their nests. These changes result from differential seed predation by the ants, their actions as seed dispersers and competitors with other granivores, and the favorable soil conditions they create through their digging. Their nest building creates islands of increased nutrient density. In some areas, the effects of their activities may be so pervasive that plant community structure is strongly influenced. Ant removal studies, which would reveal their total impact, have generally not been done. Granivore removals have been conducted in North America where ants are of lesser importance than small mammals, in contrast to other areas (except Israel) where ants are dominant granivores. We review the influence of harvester ants on their competitors, predators, and nest associates, and catalog the factors that influence their foraging patterns and consequently their local distribution.
PU  - ANNUAL REVIEWS
PI  - PALO ALTO
PA  - 4139 EL CAMINO WAY, PO BOX 10139, PALO ALTO, CA 94303-0139 USA
SN  - 0066-4162
DA  - 2000 
PY  - 2000
VL  - 31
SP  - 265
EP  - 291
DO  - 10.1146/annurev.ecolsys.31.1.265
AN  - WOS:000166011500012
AD  - Utah State Univ, Dept Biol, Logan, UT 84322 USA
AD  - Utah State Univ, Ctr Ecol, Logan, UT 84322 USA
AD  - Weber State Univ, Dept Zool, Ogden, UT 84408 USA
AD  - Miami Univ, Dept Zool, Oxford, OH 45056 USA
Y2  - 2000-01-01
ER  -

TY  - JOUR
AU  - Jackson, DE
AU  - Martin, SJ
AU  - Holcombe, M
AU  - Ratnieks, FLW
TI  - Longevity and detection of persistent foraging trails in Pharaoh's ants, <i>Monomorium pharaonis</i> (L.)
T2  - ANIMAL BEHAVIOUR
M3  - Article
AB  - Pheromone trails provide a positive feedback mechanism for many animal species, and facilitate the sharing of information about food, nest or mate location. How long pheromone trails persist determines how long these environmental memories are accessible to conspecifics. We determined the time frame over which Pharaoh's ant colonies can re-establish a long-lived trail and how the behaviour of individual workers contributes to trail re-establishment. We used artificially constrained pheromone trails on paper to investigate trail longevity and individual responses. Trails formed by traffic of 1000-2000 ant passages could be re-established after 24 h, and after 48 h for 4000-8000 ant passages. Only 27.5% of individual foragers were highly successful in a bioassay testing the ability to detect trails established 24 h earlier. Trail-finding ability was significantly correlated with a low antennal position. Long-lived trail detection scores increased significantly in 57% of foragers after 5 h of food deprivation and isolation, but declined again after feeding. In a control study, only 9% of foragers changed their scores, when isolated with food present. A high degree of conservatism was found such that, regardless of treatment, 21% always failed the bioassay and 17% always succeeded. Our demonstration of long-lived components in Pharaoh's ant trails and of a behavioural specialization in 'pathfinding' shows that pheromone trails are more complex at the individual level than is generally recognized. (c) 2005 The Association for the Study of Animal Behaviour. Published by Elsevier Ltd. All rights reserved.
PU  - ACADEMIC PRESS LTD- ELSEVIER SCIENCE LTD
PI  - LONDON
PA  - 24-28 OVAL RD, LONDON NW1 7DX, ENGLAND
SN  - 0003-3472
SN  - 1095-8282
DA  - 2006 FEB
PY  - 2006
VL  - 71
SP  - 351
EP  - 359
DO  - 10.1016/j.anbehav.2005.04.018
AN  - WOS:000235628500011
AD  - Univ Sheffield, Dept Comp Sci, Sheffield S1 4DP, S Yorkshire, England
AD  - Univ Sheffield, Dept Anim & Plant Sci, Sheffield S10 2TN, S Yorkshire, England
Y2  - 2006-02-01
ER  -

TY  - JOUR
AU  - Romiguier, Jonathan
AU  - Borowiec, Marek L.
AU  - Weyna, Arthur
AU  - Helleu, Quentin
AU  - Loire, Etienne
AU  - La Mendola, Christine
AU  - Rabeling, Christian
AU  - Fisher, Brian L.
AU  - Ward, Philip S.
AU  - Keller, Laurent
TI  - Ant phylogenomics reveals a natural selection hotspot preceding the origin of complex eusociality
T2  - CURRENT BIOLOGY
M3  - Article
AB  - The evolution of eusociality has allowed ants to become one of the most conspicuous and ecologically dominant groups of organisms in the world. A large majority of the current similar to 14,000 ant species belong to the formicoids,(1) a clade of nine subfamilies that exhibit the most extreme forms of reproductive division of labor, large colony size,(2) worker polymorphism,(3) and extended queen longevity.(4) The eight remaining non-formicoid subfamilies are less well studied, with few genomes having been sequenced so far and unclear phylogenetic relationships.(5) By sequencing 65 genomes, we provide a robust phylogeny of the 17 ant subfamilies, retrieving high support to the controversial leptanillomorph clade (Leptanillinae and Martialinae) as the sister group to all other extant ants. Moreover, our genomic analyses revealed that the emergence of the formicoids was accompanied by an elevated number of positive selection events. Importantly, the top three gene functions under selection are linked to key features of complex eusociality, with histone acetylation being implicated in caste differentiation, gene silencing by RNA in worker sterility, and autophagy in longevity. These results show that the key pathways associated with eusociality have been under strong selection during the Cretaceous, suggesting that the molecular foundations of complex eusociality may have evolved rapidly in less than 20 Ma.
PU  - CELL PRESS
PI  - CAMBRIDGE
PA  - 50 HAMPSHIRE ST, FLOOR 5, CAMBRIDGE, MA 02139 USA
SN  - 0960-9822
SN  - 1879-0445
DA  - 2022 JUL 11
PY  - 2022
VL  - 32
IS  - 13
SP  - 2942
EP  - +
DO  - 10.1016/j.cub.2022.05.001
AN  - WOS:000830839000004
C6  - JUL 2022
AD  - Univ Montpellier, Inst Sci Evolut Montpellier ISEM, CNRS, IRD,EPHE, Montpellier, France
AD  - Univ Lausanne, Dept Ecol & Evolut, CH-1015 Lausanne, Switzerland
AD  - Univ Idaho, Dept Entomol Plant Pathol & Nematol, Moscow, ID 83843 USA
AD  - Univ Montpellier, INRAE, Cirad, ASTRE, Montpellier, France
AD  - Arizona State Univ, Sch Life Sci, Tempe, AZ 85287 USA
AD  - Calif Acad Sci, Dept Entomol, San Francisco, CA 94118 USA
AD  - Univ Calif Davis, Dept Entomol & Nematol, Davis, CA 95616 USA
Y2  - 2022-08-09
ER  -

TY  - JOUR
AU  - Enzmann, Brittany L.
AU  - Nonacs, Peter
TI  - Age-related division of labor occurs in ants at the earliest stages of colony initiation
T2  - BEHAVIORAL ECOLOGY AND SOCIOBIOLOGY
M3  - Article
[truncated: 1,194,014 more chars]
