# Supplementary material for: The pace and shape of ant ageing
Source: Biol Rev Camb Philos Soc. 2025 May 15;100(5):2071–83. doi: 10.1111/brv.70035 (PMC12407051; doi:10.1111/brv.70035)
Supplement: Supplementary file 2 — Table S1. Reported queen and worker lifespans (Formicidae) from publications identified by our literature search or from additional articles known to us. [file BRV-100-2071-s002.xlsx]

## Sheet: Sheet1
Table S1. Reported queen and worker lifespans (Formicidae) in publications identified by our literature search. Only species with queen and worker mean and/or maximum lifespan are reported. A quality score (1 – 4) was assigned to each study where 4 (white rows) indicates study not accessible; 3 (grey rows) is used for data cited as ‘personal communication’, where the original text did not mention…
Family	Species	Mean QLS (years)	Max QLS (years)	Study quality score	Number replicates	Data observed or estimated	Monogynous (m), polygynous (m), both (mp), or serial polygyny (serial p)	Laboratory (L) or Field (F)	Original reference	Comments for queen lifespan	Max worker lifespan (days)	Comments and references for worker lifespan
Formicidae	Aphaenogaster rudis	8.7	13.1	1	11	observed	m	L	Haskins (1960)	Haskins (1960) refers to Aphaenogaster picea; Kramer & Schaible (2013) cites a Haskins & Enzmann (1960) but the year is wrong and corresponds to Haskins & Enzmann (1945) but there is no mention of queen lifespan, instead Haskins (1960) does; Keller (1998) cites Haskins & Enzmann (1945); Haskins & Haskins (1980) refers to Haskins & Haskins (1950), Hölldobler & Wilson (1990) refers to Haskins (1960…
Formicidae	Cardiocondyla obscurior	0.5	0.9	1	99	observed	p	L	(Jaimes-Nino, Heinze & Oettler, 2022a)		341	median 29 weeks (Jaimes-Nino et al., 2022b)
Formicidae	Diacamma cf. rugosum	1.6	1.9	1	5	observed	m	L	(Tsuji, Nakata & Heinze, 1996)		209	(Tsuji, Nakata & Heinze, 1996)
Formicidae	Formica exsecta		20	1	57	estimated	m	F	(Pamilo, 1991)	Ants observed for 10 years
Formicidae	Mycetosoritis hartmanni	2.5	6	1	150	estimated	m	F	(Mueller et al., 2023)
Formicidae	Myrmecia vindex	6.6	9.8	1	11	observed	m	L	(Haskins & Haskins, 1980)		920	(Haskins & Haskins, 1980)
Formicidae	Monomorium viride	1.2	2	1	See comments	estimated	p	L	(DuBois, 2000)	17 colonies observed, but number of gynes per colony not stated precisely, but average of 6.5 gynes per colony. Queens collected from the field of unknown age. Authors claim the value "represents a boundary with respect to longevity of each colony" (DuBois, 2000).	54	(DuBois, 2000) Workers of unknown age were monitored from the date the last gyne per colony perished and their lifespan is therefore underestimated and not included in the queen to worker comparison.
Formicidae	Pogonomyrmex occidentalis	15.65	42	1	112	estimated	m	F	(Keeler, 1993)	Keeler (2022) compiles data from Keeler (1993) and updates estimates with data on the last three decades.	365	estimated from worker patrilines (Wiernasz & Cole, 2010)
Formicidae	Wasmannia auropunctata	1.1		1	12	observed	p	L	(Ulloa-Chacón & Cherix, 1989)	No maximum QLS reported.
Formicidae	Platythyrea punctata	1.75	3.15	1	7	observed		L	(Hartmann & Heinze, 2003)	Corrected mean QLS compared to Kramer & Schaible (2013), excluded from our calculations of queen lifespan because clonal species (no morphological queens).	204	(Hartmann & Heinze, 2003)
Formicidae	Acromyrmex octospinosus		8	2	1	observed	m	L	(Weber, 1972)
Formicidae	Camponotus fellah		26	2	1	observed	m	L	(Vonshak, 2009)
Formicidae	Ectatomma ruidum		12.5	2	1	observed	m	L	(Haskins & Haskins, 1980)
Formicidae	Formica fusca	15	16	1	2	observed	m	L	(Lubbock, 1888)	Excluded from lifespan calculations due to selection of co-generic Formica exsecta
Formicidae	Harpegnathos saltator		5.2	2	1	observed	m	L	(Peeters et al., 2000)		219	Average N = 61 (Ghaninia et al., 2017)
Formicidae	Leptothorax nylanderi	15	19	2	1	observed	m	L	(Plateaux, 1980), (Plateaux, 1986)	Plateaux (1980) guessed the mean value based on the observation of 1 queen for the maximum value.	1096	S. Foitzik pers. comm.
Formicidae	Odontomachus haematoda		4.5	2	1	observed	m	L	(Haskins & Haskins, 1980)
Formicidae	Rhytidoponera purpurea		12.5	2	1	observed	m	L	(Haskins & Haskins, 1980)
Formicidae	Sericomyrmex urichi		11	2	1	observed	m	L	(Weber, 1976)
Formicidae	Trachymyrmex septentrionalis		7.3	2	1	observed	m	L	(Weber, 1972)
Formicidae	Camponotus perthensis		11	2	1	observed	m	L	(Haskins & Haskins, 1980)	Excluded from lifespan calculations due to selection of co-generic Camponotus fellah
Formicidae	Camponotus perthiana		23.2	2	1	observed	m	L	(Haskins & Haskins, 1992)	Excluded from lifespan calculations due to selection of co-generic Camponotus fellah
Formicidae	Cardiocondyla tjibodana	0.33	0.56	1	49	observed	p	L	(Fuessl et al., 2015)	Excluded from lifespan calculations due to selection of co-generic Cardiocondyla obscurior. Median instead of mean lifespan reported here.
Formicidae	Leptothorax lichtensteini	13.5	17	1	2	observed	m	L	(Plateaux, 1986)	One queen obtained from the wild of unknown age, but estimated to be 6 years old, lived 9 more years. Another queen lived 13 years, and an unknown number of queens estimated to live a decade. Excluded from lifespan calculations due to selection of co-generic Leptothorax nylanderi.
Formicidae	Leptothorax parvulus	10	12	1	4	observed	m	L	(Plateaux, 1986)	Estimated mean lifespan based on 4 observations of 10 (N = 2) and 11 years (N = 2), and an unknown number of queens living shorter periods. Excluded from lifespan calculations due to selection of co-generic Leptothorax nylanderi.
Formicidae	Myrmecia gulosa		11.3	2	1	observed	m	L	(Haskins & Haskins, 1980)	Haskins & Haskins (1980) reported "survivorship" of queens of unknown age. Excluded from lifespan calculations due to selection of co-generic Myrmecia vindex.	575	(Haskins & Haskins, 1980)
Formicidae	Myrmecia nigriceps	4.8	6.2	1	4	observed	m	L	(Haskins & Haskins, 1980)	Haskins & Haskins, (1980) reported "survivorship" of queens of unknown age. Excluded from lifespan calculations due to selection of co-generic Myrmecia vindex.	860	(Haskins & Haskins 1980)
Formicidae	Monomorium minimum	1.1	2.1	1	See comments	estimated	mp	L	(DuBois, 2000)	65 colonies observed, but number of gynes per colony not stated precisely, on average 2.5 gynes per colony. Queens collected from the field of unknown age. Author claims the value "represents a boundary with respect to longevity of each colony" (DuBois, 2000). Excluded from lifespan calculations due to selection of co-generic Monomorium viride.	14	(DuBois, 2000) Workers of unknown age were monitored from the date the last gyne per colony perished and their lifespan is therefore underestimated and not included in the queen to worker comparison.
Formicidae	Odontomachus insularis		4.5	2	1	observed	m	L	(Haskins & Haskins, 1980)	Excluded from lifespan calculations due to selection of co-generic Odontomachus haematoda.
Formicidae	Pogonomyrmex barbatus	11	37	1	1057	estimated and observed	m	F	(Sundaram et al., 2022)	Excluded from lifespan calculations due to selection of co-generic Pogonomyrmex occidentalis.
Formicidae	Pogonomyrmex salinus	17	30	2	120	estimated	m	F	(Porter & Jorgensen, 1988)	Estimate based on 120 mounds during 9 years. Excluded from lifespan calculations due to selection of co-generic Pogonomyrmex occidentalis
Formicidae	Trachymyrmex zeteki		5.5	2	1		m	L	(Weber, 1964)	Excluded from lifespan calculations due to selection of co-generic Trachymyrmex septentrionalis	570	(Weber, 1964)
Formicidae	Atta cephalotes		7	3	1	observed	m	L	D. Cherix, pers. comm.	Kramer & Schaible (2013) cite Fjerdingstad & Boomsma (1998) which only refers to Atta colombica and not Atta cephalotes citing Weber (1972) referring to 1 queen 7 years old.
Formicidae	Atta colombica	10	16	3	n/a	n/a	m	n/a	See comments	Fjerdingstad & Boomsma (1998) has no original data, they referenced Weber (1972) that do not mention A. colombica, and referenced Fowler et al. (1986) but is not retrievable.	24	(Porter & Bowers, 1982)
Formicidae	Atta sexdens		15.3	3	1	observed	m	L	K.M. Horton & E.O. Wilson (unpublished data)	Holldobler & Wilson (1990) cites "K.M. Horton and E.O. Wilson (unpublished data)"; Kramer & Schaible (2013) cites Weber (1972); Weber (1972) cites Amante (1970) pers. comm.
Formicidae	Camponotus consobrinus		7	3	1	observed	m	L	B. Hölldobler (unpublished data)	(Holldobler & Wilson, 1990)
Formicidae	Camponotus herculeanus		10	3	1	observed	m	L	B. Hölldobler (unpublished data)	(Holldobler & Wilson, 1990)
Formicidae	Camponotus lateralis		8	3	1	observed	m	L	B. Hölldobler (unpublished data)	(Holldobler & Wilson, 1990)
Formicidae	Cardiocondyla emeryi	0.3	0.5	3	38	observed	p	L	J. Heinze, pers. comm.
Formicidae	Crematogaster ashmeadi	10.4		3	n/a	n/a	m	n/a	See comments	Hou et al. (2010) cite King & Porter (2007). King & Porter (2007) do not mention lifespan.
Formicidae	Diacamma cyaneiventre	0.6	1.6	3		estimated	m, serial p		(Andre et al., 2006)		60	(Andre et al., 2006)
Formicidae	Diacamma sp.	1.6		3	n/a	n/a		n/a	See comments	Tsuji, Nakata & Heinze (1996) only refers to Diacamma cf. rugosum.	209	Tsuji, Nakata & Heinze (1996)
Formicidae	Formica polyctena	5		3		n/a	p	F	See comments	Kramer & Schaible (2013) cites Hou et al. (2010); Hou et al. (2010) cite Keller (1998); Keller (1998) cites Horstmann (1983); Horstmann (1983) does not mention the 5 year colony lifespan.
Formicidae	Formica rufibarbis		14	3	1	observed	m	L	(Kutter & Stumper, 1969)
Formicidae	Formica sanguinea		20	3	1	observed	mp	L	(Kutter & Stumper, 1969)	Kramer & Schaible (2013) cites Buschinger (2004) but is not retrievable.
Formicidae	Formica selysi	10		3	70	estimated	mp	F	(Rosset & Chapuisat, 2007)	Estimate based on a 4 year study and 70 colonies.
Formicidae	Harpagoxenus sublaevis	10	14	3	n/a	estimated	m	L,F	(Buschinger, 1974)
Formicidae	Lasius alienus		9	3	1	observed	m	L	(Janet, 1904)
Formicidae	Lasius niger		28.5	3	1	observed	m	L	(Kutter & Stumper, 1969)	Age miscalculated, explanation in manuscript.	1094	(Kramer et al., 2016)
Formicidae	Leptothorax acervorum	11		3	2	observed	mp	L	A. Buschinger, pers. comm.	(Seifert, 2007)
Formicidae	Leptothorax affinis	11	12	3	n/a	n/a	m	L	L. Plateaux, pers. comm.
Formicidae	Leptothorax exilis		16	3	1	observed	m	L	A. Buschinger, pers. comm.
Formicidae	Leptothorax melas	9.3	10	3	5	observed	m	L	L. Plateaux, pers. comm.
Formicidae	Leptothorax rabaudi	5.9	10	3	15	observed	m	L	L. Plateaux, pers. comm.
Formicidae	Leptothorax unifasciatus	11	12	3	n/a	n/a	m	L	L. Plateaux, pers. comm.
Formicidae	Linepithema humile	0.9		3	n/a	estimated	p	n/a	(Keller, 1988)	No mention in the text.
Formicidae	Myrmecia sulcinodis	4.5		3	n/a	estimated	mp	F	(Elmes, 1987)	Based on the number of queens present annually, Elmes (1987) estimates the average queen longevity of 4–5 years after 6 years of field survey.
Formicidae	Myrmecia tahoensis	2		3		estimated	p	F	(Evans, 1996)
Formicidae	Myrmecocystus mimicus		11	3	1	observed	p	L	B. Hölldobler (unpublished data)
Formicidae	Myrmica limanica	1.8		3	n/a	estimated	mp	F	See comments	Keller (1998) refers to Elmes G. pers. comm; Kramer & Schaible (2013) cite Elmes & Petal (1990); Elmes & Petal (1990) do not mention the queen lifespan.
Formicidae	Myrmica lobicornis	2		3		estimated	p	F	(Seppa, 1994)
Formicidae	Myrmica rubra	2.2	5	3			p		See comments	Seifert (2007) not mentioned in text
Formicidae	Myrmica ruginodis	1.5		3		estimated	mp	F	(Seppa, 1994)
Formicidae	Myrmicocrypta buenzlii		5	3	1				(Weber, 1972)
Formicidae	Paraponera clavata		15	3			m		Cincinnati Zoo	Source is a blog entry that not longer exists.
Formicidae	Pogonomyrmex badius		18	3	1	observed	m	L	K.M. Horton & E.O. Wilson (unpublished data)	(Holldobler & Wilson, 1990)
Formicidae	Pogonomyrmex owyheei	17	30	3		estimated		F	(Porter & Jorgensen, 1988)	Age of colonies in the field.
Formicidae	Solenopsis invicta	6.2		3		estimated	mp		(Tschinkel, 1987)	Estimate made based on the time for stored sperm to be depleted.	511	(Porter & Tschinkel, 1985)
Formicidae	Atta sexdens rubropilosa		15.3	4	1	observed	m	L	(Autuori, 1950)	Not retrievable
Formicidae	Crematogaster scutellaris		20	4	3	observed	m	L	(Casevitz-Weulersse, 1991)	Not retrievable
Formicidae	Formica rufa		20	4			m		(Buschinger, 2004)	Not retrievable
Formicidae	Lasius flavus		22.5	4	1	observed	m	L	(Prescott, 1973)	Not retrievable
Formicidae	Messor semirufus		9	4			m	L	(Tohme & Tohme, 1978)	Not retrievable
Formicidae	Monomorium pharaonis	0.5	0.7	4	10	observed	p	L	(Peacock & Baxter, 1950)	Not retrievable
Formicidae	Myrmica sabuleti	2.5	4	4	10	observed	p		(Brian, 1972)	Not retrievable
Formicidae	Stenamma westwoodi		17.5	4	1	observed	m	L	(Donisthorpe, 1936)	Not retrievable
Formicidae	Tetraponera anthracina		3.1	4	18	observed	p	L	(Terron, 1977)	Not retrievable
Queen average lifespan (Mean QLS in years) using green rows, see explanation in the legend. Species: Aphaenogaster rudis, Cardiocondyla obscurior, Diacamma cf. rugosum, Formica exsecta, Mycetosoritis hartmanni, Myrmecia vindex, Pogonomyrmex occidentalis, Wasmannia auropunctata.
	Quality score 1	2.05	median
		4.73125	mean
		5.30235	StDev
Queen maximum lifespan (Max QLS in years) using green rows, see explanation in the legend.
		7.9	median
		11.9625	mean
		13.7906	StDev
Queen maximum lifespan (Mean QLS in years) using green and yellow rows, see explanation in the legend. Species in green rows plus Acromyrmex octospinosus, Camponotus fellah, Ectatomma ruidum, Harpegnathos saltator, Leptothorax nylanderi, Odonthomachus haematoda, Rhytidoponera purpurea, Sericomyrmex urichi, Trachymyrmex septentionalis.
	Quality score 1+2	9.8	median
		11.8647	mean
		10.3623	StDev
